# Supplementary material for: Prevalence of multimorbidity in men of African descent with and without prostate cancer in Soweto, South Africa
Source: PLoS One. 2022 Oct 18;17(10):e0276050. doi: 10.1371/journal.pone.0276050 (PMC9578630; doi:10.1371/journal.pone.0276050)
Supplement: S1 Dataset — (XLSX) [file pone.0276050.s001.xlsx]

## Sheet: Sheet1
record_id	siteid	publicsite	participanttype	demo_age	sd_raceyou	s_education	s_income	hrf_healthstatus	hrf_bmi	hrf_waistbeltcm	hrf_hipmeasurement	hrf_c_highsugar	hrf_c_highblood	hrf_c_highcholestrol	hrf_c_heartdisease	hrf_c_stroke	hrf_c_asthma	hrf_c_bronchitis	hrf_c_hiv	hrf_c_tb	hrf_c_hepatitis	hrf_c_malaria	hrf_c_cirrhosis	hrf_c_ulcers	hrf_c_thyroid	hrf_c_arthritis	hrf_c_backpain	hrf_c_depression	hrf_c_kidneyinfection	hrf_c_urinarybleeding	hrf_c_bladderinfection	hrf_c_pseudomonas	hrf_c_bilharzia	hrf_c_other	hrf_ms_waist	hrf_ms_bloodpressure	hrf_ms_score	hrf_circumcised	hrf_circumcisedage	hrf_vasectomy	hrf_smoking	hrf_alcohol	hrf_urinary	hrf_prostatitis	bhp_vigorous	bhp_vigorous10	bhp_moderate	bhp_moderatecycle	bhp_moderatecycledays
1	Public	1	0	XX	Black	5-12 years of schooling	Up to 1,850 per month	Good	24.8	89	92	No	Yes	No	No	No	No	No	No	No	No	No	No	No	No	No	No	No	No	No	No	No	No	Yes	No	Yes	1	No		No	No never smoked	Yes currently	Yes	No	No	Yes	No	Yes	6
3	Public	1	0	XX	Black	0-4 years of schooling	Up to 1,850 per month	Poor	23.53	96	93	No	Yes	No	No	No	No	No	No	No	No	No	No	No	No	No	No	No	No	No	No	No	No	No	No	Yes	1	Yes	19	No	Yes (in the past)	Yes currently	No	No	No	No	No	No
4	Public	1	0	XX	Black	5-12 years of schooling	Up to 1,850 per month	Good	38.51	121	118	No	Yes	No	No	No	No	No	No	No	No	No	No	No	No	No	No	No	No	No	No	No	No	No	Yes	Yes	2	Yes	15	No	Yes (in the past)	Yes currently	No	No	No	No	No	Yes	2
5	Public	1	0	XX	Black	Some secondary schooling	Up to 1,850 per month	Good	20.55	78	79	No	Yes	No	No	No	No	No	No	No	No	No	No	No	No	No	No	No	No	No	No	No	No	No	No	Yes	1	No		No	No never smoked	No never drank alcohol	No	No	No	No	No	Yes	2
7	Public	1	0	XX	Black	No Formal Education	Up to 1,850 per month	Very good	17.99	85	84	No	Yes	No	No	No	No	No	No	No	No	No	No	No	No	No	No	No	No	No	No	No	No	No	No	Yes	1	Yes	16	No	Yes (now)	Yes currently	No	No	No	No	No	Yes	1
8	Public	1	0	XX	Black	Some secondary schooling	Up to 1,850 per month	Good	21.45	82	92	No	Yes	No	No	No	No	No	No	No	No	No	No	No	No	No	No	No	No	No	No	No	No	No	No	Yes	1	Yes	25	No	No never smoked	No never drank alcohol	Yes	No	No	No	No	Yes	2
9	Public	1	0	XX	Black	Some secondary schooling	Up to 1,850 per month	Fair	37.55	121	118	Yes	0	No	No	No	No	No	No	No	No	No	No	No	No	Yes	No	No	No	No	No	No	No	No	Yes	No	3	Yes	59	No	No never smoked	No never drank alcohol	No	No	No	No	No	Yes	7
10	Public	1	0	XX	Black	Some secondary schooling	Up to 1,850 per month	Good	26.99	105	107	No	0	No	No	No	Yes	No	No	No	No	No	No	No	No	No	No	No	No	No	No	No	No	No	Yes	No	1	No		No	No never smoked	No never drank alcohol	No	No	No	No	No	Yes	7
11	Public	1	0	XX	Black	Senior secondary schooling (completed high school or equivalent)	Up to 1,850 per month	Very good	25.76	102	104	No	0	No	No	No	No	No	No	No	No	No	No	No	No	No	No	No	No	No	No	No	No	No	Yes	No	1	No		No	No never smoked	No never drank alcohol	No	No	Yes	No	Yes	Yes	5
12	Public	1	0	XX	Black	0-4 years of schooling	Up to 1,850 per month	Good	17.93	86	85	No	0	No	No	No	No	Yes	No	No	No	No	No	No	No	No	No	No	No	No	No	No	No	No	No	No	0	No		No	Yes (in the past)	Yes in the past	No	No	No	No	No	Yes	7
13	Public	1	0	XX	Black	5-12 years of schooling	Up to 1,850 per month	Good	25.39	94	96	No	Yes	No	No	No	No	No	No	No	No	No	No	No	No	Yes	No	No	No	No	No	No	No	No	No	Yes	1	No		No	Yes (now)	Yes currently	No	No	No	No	No	Yes	7
14	Public	1	0	XX	Black	0-4 years of schooling	1,851 - 5,000 per month	Fair	16.2	70	80	No	0	No	No	No	No	No	No	No	No	No	No	No	No	No	No	No	No	No	No	No	No	Dont know	No	No	0	No		No	No never smoked	No never drank alcohol	No	No	Yes	No	Yes	No
15	Public	1	0	XX	Black	Some secondary schooling	1,851 - 5,000 per month	Good	31.25	100	110	No	0	No	No	No	No	No	No	No	No	No	No	No	No	Yes	No	No	No	No	No	No	No		No	No	0	No		No	Yes (now)	Yes currently	No	No	No	No	Yes	Yes	3
16	Public	1	0	XX	Black	Some secondary schooling	Up to 1,850 per month	Good	17.76	88	84	No	0	No	No	No	No	No	No	No	No	No	No	No	No	No	No	No	No	No	No	No	No	No	No	No	0	No		No	Yes (now)	Yes currently	No	No	Yes	No	No	Yes	7
17	Public	1	0	XX	Black	5-12 years of schooling	Up to 1,850 per month	Good	28.73	107	111	Yes	Yes	No	No	No	No	No	No	No	No	No	No	No	No	Yes	No	No	No	No	No	No	No	No	Yes	Yes	4	No		No	Yes (now)	Yes currently	No	No	No	No	No	Yes	3
18	Public	1	0	XX	Black	Some secondary schooling	Up to 1,850 per month	Fair	24.68	99	105	Yes	Yes	No	No	No	No	No	No	No	No	No	No	No	No	No	No	No	No	No	No	No	No	No	No	Yes	3	No		No	Yes (in the past)	Yes in the past	No	No	No	No	No	Yes	7
19	Public	1	0	XX	Black	Senior secondary schooling (completed high school or equivalent)	1,851 - 5,000 per month	Fair	27.1	100	98	Yes	Yes	No	No	No	No	No	No	No	No	No	No	No	No	No	No	No	No	No	No	No	No	No	No	Yes	3	Yes	21	No	Yes (in the past)	Yes currently	No	No	Yes	No	Yes	Yes	5
21	Public	1	0	XX	Black	5-12 years of schooling	1,851 - 5,000 per month	Fair	26.3	89	100	No	Yes	No	No	No	No	No	No	No	No	No	No	No	No	No	No	No	No	No	No	No	No	Yes	No	Yes	1	Yes	16	No	Yes (now)	No never drank alcohol	No	No	No	No	No	Yes	3
22	Public	1	0	XX	Black	Some secondary schooling	Up to 1,850 per month	Good	40.74	120	118	No	0	No	No	No	No	No	No	No	No	No	No	No	No	Yes	No	No	No	No	No	No	No	No	Yes	No	1	No		No	Yes (in the past)	Yes currently	No	No	No	No	No	Yes	3
23	Public	1	0	XX	Black	Some secondary schooling	Up to 1,850 per month	Fair	27.74	101	105	No	0	Yes	No	No	No	No	No	No	No	No	No	No	No	No	No	No	Yes	No	No	No	No	No	No	No	1	Yes	14	No	Yes (in the past)	Yes in the past	No	No	No	No	No	Yes	7
24	Public	1	0	XX	Black	5-12 years of schooling	Up to 1,850 per month	Poor	23.51	90	95	No	Yes	No	No	No	No	No	No	No	No	No	No	No	No	No	No	No	No	No	No	No	No	No	No	Yes	4	No		No	Yes (in the past)	Yes currently	Dont know	No	No	No	No	Yes	4
25	Public	1	0	XX	Black	Some secondary schooling	Up to 1,850 per month	Fair	33.2	103	102	No	Yes	No	No	No	No	No	No	No	No	No	No	No	No	No	No	No	No	No	No	No	No	No	Yes	Yes	5	No		No	Yes (now)	No never drank alcohol	Yes	No	No	No	No	Yes	2
26	Public	1	0	XX	Black	Senior secondary schooling (completed high school or equivalent)	Up to 1,850 per month	Good	30.11	101	104	No	Yes	No	No	No	No	No	No	No	No	No	No	No	No	No	No	No	No	No	No	No	No	Yes	No	Yes	4	No		No	No never smoked	No never drank alcohol	No	No	No	No	No	Yes	1
27	Public	1	0	XX	Black	Some secondary schooling	Up to 1,850 per month	Good	19.15	93	91	No	0	No	No	No	No	No	No	No	No	No	No	No	No	No	No	No	No	No	No	No	No	No	No	Yes	4	No		No	Yes (in the past)	Yes in the past	No	No	No	No	No	Yes	1
28	Public	1	0	XX	Black	5-12 years of schooling	Up to 1,850 per month	Good	22.6	86	88	No	0	No	No	No	No	No	No	No	No	No	No	No	No	Yes	No	No	No	No	No	No	No	No	No	Yes	4	No		No	Yes (now)	No never drank alcohol	No	No	No	No	No	Yes	7
29	Public	1	0	XX	Black	0-4 years of schooling	Up to 1,850 per month	Fair	27.22	88	94	No	Yes	No	No	No	No	No	No	No	No	No	No	No	No	No	No	No	No	No	No	No	No	No	No	Yes	1	No		No	No never smoked	Yes currently	No	No	Yes	No	Yes	No
30	Public	1	0	XX	Black	0-4 years of schooling	Up to 1,850 per month	Excellent	23.51	91	102	No	Yes	No	No	No	No	No	No	No	No	No	No	No	No	No	No	No	No	No	No	No	No	No	No	Yes	1	No		No	Yes (in the past)	Yes currently	No	No	Yes	Yes	No	Yes	5
31	Public	1	0	XX	Black	Some college (pre-degree, diploma, Certificate, Ordinary National Diploma)	Up to 1,850 per month	Fair	25.97	97	99	No	Yes	No	No	No	No	No	No	No	No	No	No	No	No	No	No	No	No	No	No	No	No	No	No	Yes	1	Yes	17	No	Yes (now)	No never drank alcohol	No	No	No	No	No	Yes	7
32	Public	1	0	XX	Black	5-12 years of schooling	Up to 1,850 per month	Good	15.9	80	88	No	0	No	No	No	No	No	No	No	No	No	No	No	No	No	No	No	No	No	No	No	No	No	No	No	0	Yes	20	No	Yes (now)	Yes currently	No	No	No	No	No	Yes	7
33	Public	1	0	XX	Black	Some secondary schooling	Up to 1,850 per month	Good	28.65	97	105	No	0	No	No	No	No	No	No	No	No	No	No	No	No	No	No	No	No	No	No	No	No	Yes	No	No	0	No		No	No never smoked	No never drank alcohol	No	No	No	No	No	No
34	Public	1	0	XX	Black	Some secondary schooling	Up to 1,850 per month	Good	24.91	94	101	No	Yes	No	No	No	No	No	No	No	No	No	No	No	No	No	No	No	No	No	No	No	No	No	No	Yes	1	No		No	Yes (in the past)	No never drank alcohol	No	No	No	No	No	Yes	1
35	Public	1	0	XX	Black	5-12 years of schooling	Up to 1,850 per month	Poor	14.2	79	80	No	Yes	No	No	No	No	No	No	No	No	No	No	No	No	No	No	No	No	No	No	No	No	No	No	Yes	1	No		No	Yes (now)	Yes in the past	No	No	No	No	No	Yes	7
36	Public	1	0	XX	Black	5-12 years of schooling	Up to 1,850 per month	Fair	34.53	110	107	No	0	No	No	No	No	No	No	No	No	No	No	No	No	Yes	No	No	No	No	No	No	No	No	Yes	No	1	No		No	Yes (in the past)	Yes in the past	No	No	No	No	No	No
37	Public	1	0	XX	Black	Senior secondary schooling (completed high school or equivalent)	Up to 1,850 per month	Poor	19.83	86	90	No	0	No	No	No	No	No	No	No	No	No	No	Yes	No	Yes	No	No	No	No	No	No	No	No	No	No	0	Yes	12	No	Yes (now)	Yes in the past	No	No	No	No	No	Yes	7
38	Public	1	0	XX	Black	0-4 years of schooling	Up to 1,850 per month	Fair	21.08	88	90	No	Yes	No	No	No	No	No	No	No	No	No	No	No	No	No	No	No	No	No	No	No	No	No	No	Yes	1	No		No	Yes (now)	Yes currently	No	No	No	No	No	Yes	1
39	Public	1	0	XX	Black	5-12 years of schooling	1,851 - 5,000 per month	Good	30.82	96	98	No	Yes	No	No	No	No	No	No	No	No	No	No	No	No	Yes	No	No	No	No	No	No	No	No	No	Yes	1	No		No	Yes (now)	Yes currently	Yes	No	No	No	No	Yes	2
40	Public	1	0	XX	Black	Senior secondary schooling (completed high school or equivalent)	Chose not to answer	Good	27.15	106	108	No	Yes	Yes	No	No	No	No	No	No	No	No	No	No	No	Yes	No	No	No	No	No	No	No	No	Yes	Yes	3	No		No	Yes (now)	Yes currently	No	No	Yes	No	Yes	Yes	7
41	Public	1	0	XX	Black	0-4 years of schooling	Up to 1,850 per month	Good	26.64	101	105	Yes	Yes	No	No	No	No	No	No	No	No	No	No	No	No	No	No	No	No	No	No	No	No	No	No	Yes	3	Yes	16	No	No never smoked	Yes in the past	No	No	No	No	No	Yes	3
42	Public	1	0	XX	Black	5-12 years of schooling	Chose not to answer	Good	22.41	78	82	No	0	No	No	No	No	No	No	No	No	No	No	No	No	No	No	No	No	No	No	No	No	No	No	No	0	No		No	Yes (now)	No never drank alcohol	No	No	Yes	No	Yes	Yes	7
43	Public	1	0	XX	Black	0-4 years of schooling	1,851 - 5,000 per month	Fair	34.96	121	112	No	0	Yes	Yes	No	No	No	No	No	No	No	No	No	No	No	No	No	No	No	No	No	No	No	Yes	No	2	No		No	No never smoked	No never drank alcohol	No	No	No	No	Yes	No
44	Public	1	0	XX	Black	0-4 years of schooling	Up to 1,850 per month	Fair	15	80	82	No	0	No	No	No	No	No	Yes	No	No	No	No	No	No	Yes	No	No	No	No	No	No	No	No	No	No	0	Yes	17	No	Yes (now)	No never drank alcohol	No	No	Yes	No	Yes	Yes	5
45	Public	1	0	XX	Black	Some secondary schooling	Up to 1,850 per month	Good	24.82	95	97	No	Yes	Yes	No	No	No	No	No	No	No	No	No	No	No	Yes	No	No	No	No	No	No	No	No	No	Yes	2	No		No	Yes (in the past)	Yes currently	No	No	No	No	No	Yes
46	Public	1	0	XX	Black	Some secondary schooling	Up to 1,850 per month	Fair	19.31	80	82	No	Yes	No	No	No	Yes	No	Yes	No	No	No	No	Yes	No	No	No	No	No	No	No	No	No	No	No	Yes	1	Yes	15	No	Yes (in the past)	No never drank alcohol	Yes	No	No	No	No	Yes	7
47	Public	1	0	XX	Black	No Formal Education	Up to 1,850 per month	Fair	24.57	94	95	Yes	Yes	No	No	No	No	No	No	No	No	No	No	No	No	No	No	No	No	No	No	No	No	No	No	Yes	3	Yes	20	No	Yes (now)	Yes in the past	No	No	Yes	No	No	Yes	7
48	Public	1	0	XX	Black	5-12 years of schooling	Chose not to answer	Good	30.07	108	115	No	Yes	No	No	No	No	No	No	No	No	No	No	No	No	No	No	No	No	No	No	No	No	No	Yes	Yes	2	No		No	No never smoked	Yes currently	No	No	No	No	No	Yes	3
49	Public	1	0	XX	Black	5-12 years of schooling	Up to 1,850 per month	Good	39.01	133	126	No	Yes	No	No	No	No	No	No	No	No	No	No	No	No	No	Yes	No	No	No	No	No	No	No	Yes	Yes	2	No		No	No never smoked	No never drank alcohol	No	No	No	No	No	Yes	4
50	Public	1	0	XX	Black	Senior secondary schooling (completed high school or equivalent)	Up to 1,850 per month	Good	40.4	131	134	No	0	Yes	No	No	No	No	No	No	No	No	No	No	No	No	No	No	No	No	No	No	No	No	Yes	No	2	Yes	18	No	No never smoked	No never drank alcohol	No	No	No	No	No	Yes	7
51	Public	1	0	XX	Black	5-12 years of schooling	Up to 1,850 per month	Fair	24.51	95	96	No	Yes	No	No	No	No	Yes	No	No	No	No	No	No	No	No	No	No	No	No	No	No	No	No	No	Yes	1	Yes	67	No	Yes (in the past)	Yes currently	Yes	No	No	No	No	Yes	4
52	Public	1	0	XX	Black	5-12 years of schooling	Up to 1,850 per month	Fair	34.34	112	119	Yes	Yes	No	No	No	No	No	No	No	No	No	No	No	No	No	No	No	No	No	No	No	No	No	Yes	Yes	4	No		No	No never smoked	No never drank alcohol	No	No	No	No	No	Yes	3
53	Public	1	0	XX	Black	5-12 years of schooling	Chose not to answer	Excellent	27.94	93	95	No	0	No	No	No	No	No	No	No	No	No	No	No	No	Yes	No	No	No	No	No	No	No	No	No	No	0	Yes	48	No	No never smoked	No never drank alcohol	No	No	Yes	No	No	Yes	5
54	Public	1	0	XX	Black	Some secondary schooling	Up to 1,850 per month	Excellent	22.84	85	97	No	0	No	No	No	No	No	No	No	No	No	No	No	No	No	No	No	No	No	No	No	No	No	No	No	0	Yes	33	No	Yes (in the past)	Yes in the past	No	No	No	No	No	Yes	3
55	Public	1	0	XX	Black	5-12 years of schooling	Up to 1,850 per month	Good	23.94	81	90	Yes	0	No	No	No	No	No	No	No	No	No	No	No	No	No	No	No	No	No	No	No	No	No	No	No	2	Yes	21	No	Yes (now)	Yes currently	Yes	No	No	No	No	Yes	2
56	Public	1	0	XX	Black	Senior secondary schooling (completed high school or equivalent)	Up to 1,850 per month	Very good	24.57	96	101	No	Yes	No	No	No	No	No	No	No	No	No	Yes	No	No	Yes	No	No	No	No	No	No	No	No	No	Yes	1	No		No	Yes (in the past)	No never drank alcohol	No	No	Yes	No	No	Yes	7
57	Public	1	0	XX	Black	5-12 years of schooling	Chose not to answer	Good	29.4	102	105	No	0	No	No	No	No	No	No	No	No	No	No	No	No	No	Yes	No	No	No	No	No	No	No	Yes	No	1	No		No	Yes (now)	No never drank alcohol	No	No	No	No	No	Yes	4
58	Public	1	0	XX	Black	Some secondary schooling	Up to 1,850 per month	Excellent	18.17	79	81	No	0	No	No	No	No	No	No	No	No	No	No	No	No	No	No	No	No	No	No	No	No	No	No	No	0	Yes	10	No	Yes (now)	Yes in the past	No	No	Yes	No	No	Yes	7
59	Public	1	0	XX	Black	0-4 years of schooling	Up to 1,850 per month	Fair	29.02	103	105	No	0	Yes	No	No	No	No	No	No	No	No	No	No	No	Yes	No	No	No	No	No	No	No	No	Yes	No	2	Yes	20	No	Yes (now)	Yes currently	No	No	Yes	No	No	Yes	1
60	Public	1	0	XX	Black	0-4 years of schooling	Chose not to answer	Good	18.91	93	94	No	0	No	No	No	No	No	No	No	No	No	No	Yes	No	No	No	No	No	No	No	No	No	No	No	No	0	Yes	20	No	Yes (now)	No never drank alcohol	No	No	No	No	Yes	No
61	Public	1	0	XX	Black	Some secondary schooling	Up to 1,850 per month	Good	31.25	109	104	No	Yes	Yes	No	No	No	No	No	No	No	No	No	No	No	No	No	No	No	No	No	No	No	No	Yes	Yes	3	No		No	No never smoked	No never drank alcohol	No	No	Yes	No	No	Yes	7
62	Public	1	0	XX	Black	Some secondary schooling	Up to 1,850 per month	Fair	19.26	93	90	No	Yes	No	No	No	Yes	No	No	No	No	No	No	No	No	No	No	No	No	No	No	No	No	No	No	Yes	1	No		No	Yes (in the past)	Yes in the past	No	No	No	No	No	No
63	Public	1	0	XX	Black	Some secondary schooling	Up to 1,850 per month	Excellent	24.61	85	89	No	0	No	No	No	No	No	No	No	No	No	No	No	No	No	No	No	No	No	No	No	No	No	No	No	0	Yes	25	No	No never smoked	No never drank alcohol	No	No	No	No	No	Yes	7
64	Public	1	0	XX	Black	Some secondary schooling	Up to 1,850 per month	Fair	24.22	99	87	Yes	0	No	No	No	No	No	No	No	No	No	No	No	No	No	No	No	No	No	No	No	No	No	No	No	2	Yes	10	No	No never smoked	No never drank alcohol	No	No	Yes	No	No	Yes	1
65	Public	1	0	XX	Black	5-12 years of schooling	Up to 1,850 per month	Fair	28.73	97	102	No	Yes	No	Yes	No	No	No	No	No	No	No	No	No	No	No	No	No	No	No	No	No	No	No	No	Yes	1	Yes	30	No	Yes (in the past)	Yes in the past	No	No	No	No	No	Yes	7
66	Public	1	0	XX	Black	5-12 years of schooling	Up to 1,850 per month	Fair	32.3	101	103	No	Yes	No	No	No	No	No	No	No	No	No	No	No	No	No	No	No	No	No	No	No	No	No	No	Yes	1	No		No	Yes (in the past)	Yes in the past	Dont know	No	No	No	No	Yes	2
67	Public	1	0	XX	Black	Some secondary schooling	Up to 1,850 per month	Excellent	18.73	87	80	No	0	No	No	No	No	No	Yes	No	No	No	No	No	No	No	No	No	No	No	No	No	No	Yes	No	No	0	No		No	Yes (in the past)	Yes currently	No	No	Yes	No	No	Yes	7
69	Public	1	0	XX	Black	Some secondary schooling	Up to 1,850 per month	Fair	17.78	96	97	No	0	No	No	No	No	No	No	No	No	No	No	No	No	Yes	No	No	No	No	No	No	No	No	No	No	0	Yes	21	No	Yes (in the past)	Yes in the past	No	No	No	No	No	No
70	Public	1	0	XX	Black	5-12 years of schooling	Up to 1,850 per month	Good	19.27	85	91	No	Yes	No	No	No	No	No	No	No	No	No	No	Yes	No	Yes	No	No	No	No	No	No	No	No	No	Yes	1	Yes	30	No	Yes (now)	Yes in the past	No	No	No	No	No	Yes	3
71	Public	1	0	XX	Black	0-4 years of schooling	Up to 1,850 per month	Good	22.15	88	95	No	0	No	No	No	No	No	No	No	No	No	No	No	No	No	No	No	No	No	No	No	No	No	No	No	0	Yes	1	No	Yes (in the past)	Yes in the past	No	No	No	No	No	Yes	2
72	Public	1	0	XX	Black	Some secondary schooling	Up to 1,850 per month	Fair	42.56	137	139	No	Yes	No	No	No	No	No	No	No	No	No	No	No	No	No	No	No	No	No	No	No	No	No	Yes	Yes	2	No		No	No never smoked	No never drank alcohol	No	No	Yes	No	No	No
73	Public	1	0	XX	Black	5-12 years of schooling	Up to 1,850 per month	Good	23.44	89	97	No	0	No	No	No	No	No	No	No	No	No	No	No	No	No	No	No	No	No	No	No	No	No	No	No	0	Yes	22	No	Yes (in the past)	Yes currently	No	No	No	No	No	No
74	Public	1	0	XX	Black	Some secondary schooling	Up to 1,850 per month	Good	34.6	106	101	No	Yes	No	No	No	No	No	No	No	No	No	No	No	No	Yes	No	No	No	No	No	No	No	No	Yes	Yes	2	Yes	12	No	No never smoked	Yes currently	No	No	No	No	No	Yes	2
75	Public	1	0	XX	Black	5-12 years of schooling	Up to 1,850 per month	Fair	25.48	100	100	No	Yes	No	No	No	No	No	No	No	No	No	No	No	No	No	No	No	No	No	No	No	No	No	No	Yes	1	Yes	20	No	Yes (in the past)	No never drank alcohol	No	No	Yes	No	No	No
76	Public	1	0	XX	Black	5-12 years of schooling	Up to 1,850 per month	Good	18.69	81	91	No	0	No	No	No	No	No	No	No	No	No	No	No	No	Yes	No	No	No	No	No	No	No	No	No	No	0	No		No	Yes (now)	Yes currently	No	No	No	No	No	Yes	7
77	Public	1	0	XX	Black	Some secondary schooling	Up to 1,850 per month	Fair	27.34	102	104	No	0	Yes	No	No	No	No	No	No	No	No	No	No	No	Yes	No	No	No	No	No	No	No	No	Yes	No	2	No		No	Yes (in the past)	Yes currently	No	No	Yes	No	No	Yes	3
78	Public	1	0	XX	Black	0-4 years of schooling	Up to 1,850 per month	Fair	35.99	114	113	No	Yes	Yes	No	No	No	No	No	No	No	No	No	No	No	No	No	No	No	No	No	No	No	No	Yes	Yes	3	Yes	63	No	Yes (in the past)	Yes in the past	No	No	No	No	No	Yes	3
79	Public	1	0	XX	Black	5-12 years of schooling	Up to 1,850 per month	Good	30.86	98	103	No	Yes	No	No	No	No	No	No	No	No	No	No	No	No	No	No	No	No	No	No	No	No	No	No	Yes	1	No		No	No never smoked	Yes in the past	Yes	No	No	No	Yes	Yes	7
80	Public	1	0	XX	Black	Some secondary schooling	Up to 1,850 per month	Good	25.22	96	104	No	Yes	No	No	No	No	No	No	No	No	No	No	No	No	No	No	No	No	No	No	No	No	No	No	Yes	1	Yes	29	No	No never smoked	Yes currently	No	No	No	No	No	Yes	4
81	Public	1	0	XX	Black	Some secondary schooling	Up to 1,850 per month	Fair	34.95	106	113	No	0	No	No	No	No	No	No	No	No	No	No	No	No	Yes	No	No	No	No	No	No	No	No	Yes	No	1	No		No	No never smoked	No never drank alcohol	Yes	No	No	No	No	No
82	Public	1	0	XX	Black	5-12 years of schooling	Up to 1,850 per month	Fair	33.06	118	112	No	0	No	No	Yes	No	Dont know	No	No	No	No	No	No	No	Dont know	No	No	No	No	No	No	No	Yes	Yes	No	1	No		No	Yes (now)	Yes currently	Yes	No	No	No	No	Yes	2
83	Public	1	0	XX	Black	Some secondary schooling	Up to 1,850 per month	Fair	23.18	95	94	No	0	No	No	No	No	No	No	No	No	No	No	No	No	No	No	No	No	No	No	No	No	Yes	No	No	0	Yes	20	No	Yes (now)	Yes in the past	No	No	Yes	No	No	No
84	Public	1	0	XX	Black	5-12 years of schooling	Up to 1,850 per month	Fair	27.34	95	93	No	0	No	No	No	No	No	No	No	No	No	No	No	No	No	No	No	No	No	No	No	No	No	No	No	0	No		No	Yes (now)	Yes currently	No	No	No	No	No	Yes	1
85	Public	1	0	XX	Black	Some secondary schooling	1,851 - 5,000 per month	Fair	19.59		94	Yes	0	Yes	No	No	No	No	No	No	No	No	No	No	No	No	No	No	No	No	No	No	No	No	No	No	3	Yes	1	No	No never smoked	No never drank alcohol	No	No	No	No	No	No
86	Public	1	0	XX	Black	Some secondary schooling	Up to 1,850 per month	Good	27.69	82	90	No	Yes	No	No	No	No	No	No	No	No	No	No	No	No	Yes	No	No	No	No	No	No	No	No	No	Yes	1	No		No	Yes (in the past)	Yes currently	No	No	No	No	No	Yes	1
87	Public	1	0	XX	Black	Some secondary schooling	Up to 1,850 per month	Good	31.96	112	114	No	Yes	Yes	No	No	No	No	No	No	No	No	No	No	No	Yes	No	No	No	No	No	No	No	No	Yes	Yes	3	No		No	Yes (in the past)	No never drank alcohol	No	No	No	No	No	Yes	1
88	Public	1	0	XX	Black	5-12 years of schooling	Up to 1,850 per month	Fair	39.21		164	No	0	No	No	No	No	No	No	No	No	No	No	No	No	No	No	No	No	No	No	No	No	No	Yes	No	1	Yes	20	No	Yes (now)	Yes in the past	No	No	No	No	No	No
89	Public	1	0	XX	Black	5-12 years of schooling	Up to 1,850 per month	Fair	26.67	89	98	No	Yes	No	No	No	No	No	No	No	No	No	No	No	No	No	Yes	No	No	No	No	No	No	No	No	Yes	1	No		No	Yes (now)	Yes currently	No	No	No	No	No	Yes	2
90	Public	1	0	XX	Black	Some secondary schooling	Up to 1,850 per month	Fair	26.64	92	101	No	0	No	No	No	No	No	No	No	No	No	No	No	No	No	No	No	No	No	No	No	No	No	No	No	0	Yes	17	No	Yes (in the past)	Yes in the past	No	No	Yes	No	No	No
91	Public	1	0	XX	Black	Some secondary schooling	Up to 1,850 per month	Good	23.53	82	87	Yes	0	No	No	No	No	No	No	No	No	No	No	No	No	Yes	No	No	No	No	No	No	No	No	No	No	2	No		No	No never smoked	Yes currently	No	No	No	No	No	Yes	4
93	Public	1	0	XX	Black	5-12 years of schooling	1,851 - 5,000 per month	Good	30.08	102	95	No	Yes	No	No	No	No	No	No	No	No	No	No	No	No	No	No	No	No	No	No	No	No	No	Yes	Yes	5	Yes	13	No	Yes (now)	Yes currently	No	No	No	No	No	Yes	7
94	Public	1	0	XX	Black	Some secondary schooling	Up to 1,850 per month	Poor	22.49	87	94	No	0	No	No	No	No	No	No	No	No	No	No	No	No	No	No	No	No	No	No	No	No	No	No	No	0	Yes	30	No	Yes (in the past)	Yes in the past	No	No	No	Yes	No	Yes	7
95	Public	1	0	XX	Black	Some secondary schooling	Up to 1,850 per month	Excellent	21.37		101	No	Yes	Yes	No	No	No	No	No	No	No	No	No	No	No	Yes	No	No	No	No	No	No	No	No	No	Yes	2	No		No	Yes (in the past)	Yes in the past	No	No	Yes	No	No	Yes	2
96	Public	1	0	XX	Black	Some secondary schooling	Up to 1,850 per month	Poor	28.37		106	Yes	0	No	No	No	No	No	No	No	No	No	No	No	No	No	No	No	No	No	No	No	No	No	Yes	No	3	No		No	No never smoked	Yes in the past	No	No	No	No	No	Yes	1
97	Public	1	0	XX	Black	0-4 years of schooling	Up to 1,850 per month	Good	28.01	90	98	No	0	No	No	No	No	No	No	No	No	No	No	No	No	Yes	No	No	No	No	No	No	No	No	No	No	0	Yes	25	No	Yes (now)	Yes in the past	Yes	No	No	No	No	Yes	2
98	Public	1	0	XX	Black	0-4 years of schooling	Up to 1,850 per month	Fair	27.41	97	102	No	Yes	No	No	No	No	No	No	No	No	No	No	No	No	No	No	No	No	No	No	No	No	No	No	Yes	1	Yes	15	No	Yes (now)	Yes in the past	No	No	Yes	No	No	Yes	7
99	Public	1	0	XX	Black	0-4 years of schooling	Up to 1,850 per month	Fair	26.95	90	87	Yes	Yes	No	No	No	No	No	No	No	No	No	No	No	No	No	No	No	No	No	No	No	No	No	No	Yes	3	No		No	Yes (in the past)	Yes in the past	No	No	No	No	No	No
100	Public	1	0	XX	Black	0-4 years of schooling	Up to 1,850 per month	Poor	32.27	114	106	Yes	Yes	No	No	No	No	No	No	No	No	No	No	No	No	No	No	No	No	No	No	No	No	No	Yes	Yes	4	No		No	Yes (in the past)	Yes in the past	No	No	No	No	No	No
102	Public	1	0	XX	Black	Some secondary schooling	Up to 1,850 per month	Good	18.82	76	81	No	0	No	No	No	No	Yes	No	No	No	No	No	No	No	No	No	No	No	No	No	No	No	No	No	Yes	4	Yes	17	No	Yes (now)	Yes currently	Yes	No	No	No	No	Yes	6
103	Public	1	0	XX	Black	5-12 years of schooling	Up to 1,850 per month	Good	32	110	118	No	0	No	No	No	No	No	No	No	No	No	No	No	No	Yes	No	No	No	No	No	No	No	No	Yes	No	1	No		No	No never smoked	No never drank alcohol	No	No	No	No	No	Yes	4
104	Public	1	0	XX	Black	Some secondary schooling	Up to 1,850 per month	Good	22.84	87	92	No	0	No	No	No	Yes	No	No	No	No	No	No	No	No	No	No	No	No	No	No	No	No	No	No	No	0	No		No	Yes (now)	Yes currently	No	No	No	No	No	Yes	7
105	Public	1	0	XX	Black	0-4 years of schooling	Up to 1,850 per month	Poor	28.08	91	97	No	Yes	No	No	No	No	No	No	No	No	No	No	No	No	Yes	No	No	No	No	No	No	No	No	No	Yes	1	Yes	16	No	Yes (now)	Yes in the past	No	No	No	No	No	Yes	1
106	Public	1	0	XX	Black	0-4 years of schooling	Up to 1,850 per month	Good	23.53	83	91	No	Yes	No	No	No	No	No	No	No	No	No	No	No	No	Yes	No	No	No	No	No	No	No		No	Yes	1	Yes	18	No	Yes (now)	Yes currently	Yes	No	No	No	No	Yes	7
107	Public	1	0	XX	Black	Senior secondary schooling (completed high school or equivalent)	Up to 1,850 per month	Good	32.37	114	111	Yes	Yes	No	No	No	No	No	No	No	No	No	No	No	No	No	No	No	Yes	No	No	No	No	No	Yes	Yes	4	Yes	25	No	No never smoked	No never drank alcohol	No	No	No	No	No	Yes	7
108	Public	1	0	XX	Black	5-12 years of schooling	Up to 1,850 per month	Poor	20.37	98	92	No	0	No	No	No	No	No	Yes	No	No	No	No	No	No	Yes	No	No	No	No	No	No	No	No	No	Yes	4	No		No	Yes (now)	Yes in the past	No	No	No	No	No	No
109	Public	1	0	XX	Black	5-12 years of schooling	Chose not to answer	Very good	28.96	92	103	No	0	Yes	No	No	No	No	No	No	No	No	No	No	No	Yes	No	No	No	No	No	No	No	No	No	No	1	Yes	30	No	No never smoked	Yes currently	No	No	No	No	No	Yes	7
110	Public	1	0	XX	Black	5-12 years of schooling	Up to 1,850 per month	Good	25.32		90	No	0	No	No	No	No	No	Yes	No	No	No	No	No	No	No	No	No	No	No	No	No	No	Yes	No	No	0	Yes	20	No	Yes (now)	Yes in the past	Yes	No	No	No	No	Yes	3
111	Public	1	0	XX	Black	Some secondary schooling	Chose not to answer	Fair	24.14	81	92	No	0	No	No	No	No	No	No	No	No	No	No	No	No	No	No	No	No	No	No	No	No	No	No	No	0	No		No	No never smoked	Yes currently	No	No	No	Yes	Yes	Yes	2
112	Public	1	0	XX	Black	5-12 years of schooling	Up to 1,850 per month	Fair	27.04	95	101	No	0	No	No	No	No	No	No	No	No	No	No	No	No	Yes	No	Yes	No	No	No	No	No	No	No	No	0	Yes	16	No	No never smoked	Yes currently	Yes	No	No	No	No	Yes	1
113	Public	1	0	XX	Black	5-12 years of schooling	Up to 1,850 per month	Excellent	24.03	93	101	No	0	No	No	No	No	No	No	No	No	No	No	No	No	No	No	No	No	No	No	No	No	No	No	No	0	Yes	14	No	Yes (now)	Yes currently	Yes	No	No	No	No	Yes	6
114	Public	1	0	XX	Black	Some secondary schooling	Up to 1,850 per month	Good	29.75	108	110	Yes	Yes	No	No	No	No	No	No	No	No	No	No	No	No	Yes	No	No	No	No	No	No	No	No	Yes	Yes	4	Yes	30	No	Yes (in the past)	Yes in the past	No	No	Yes	Yes	No	Yes	7
115	Public	1	0	XX	Black	Some secondary schooling	Up to 1,850 per month	Poor	24.57	91	94	No	0	No	No	No	No	No	Yes	No	No	No	No	No	No	No	No	No	No	No	No	No	No	Yes	No	No	0	No		No	No never smoked	Yes currently	No	No	No	No	No	Yes	7
116	Public	1	0	XX	Black	0-4 years of schooling	Up to 1,850 per month	Good	30.09	106	101	No	Yes	No	No	No	No	No	No	No	No	No	No	No	No	No	No	No	No	No	No	No	No	No	Yes	Yes	2	Yes	18	No	No never smoked	Yes currently	Yes	No	No	No	No	Yes	7
117	Public	1	0	XX	Black	Some secondary schooling	Up to 1,850 per month	Good	32.87	111	113	No	0	Yes	No	No	No	No	No	No	No	No	No	No	No	Yes	No	No	No	No	No	No	No	No	Yes	No	2	Yes	25	No	No never smoked	Yes currently	No	No	No	No	No	Yes	3
118	Public	1	0	XX	Black	Some secondary schooling	Chose not to answer	Good	33.43	115	110	No	0	No	No	No	No	No	No	No	No	No	No	No	No	No	No	No	No	No	No	No	No	No	Yes	No	1	No		No	Yes (in the past)	Yes in the past	No	No	No	No	No	No
119	Public	1	0	XX	Black	5-12 years of schooling	5,001 - 10,000 per month	Fair	23.63	87	89	Yes	0	No	No	No	No	No	No	No	No	No	No	No	No	No	No	No	No	No	No	No	No	Dont know	No	No	2	No		No	Yes (now)	Yes currently	No	No	Yes	No	Yes	No
120	Public	1	0	XX	Black	5-12 years of schooling	Up to 1,850 per month	Fair	27.68	93	107	No	Yes	No	Yes	No	No	No	No	No	No	No	No	No	No	No	No	No	No	No	No	No	No	No	No	Yes	1	No		No	Yes (now)	Yes currently	No	No	No	No	No	No
121	Public	1	0	XX	Black	0-4 years of schooling	Up to 1,850 per month	Good	23.62	79	81	No	0	No	No	No	No	No	No	No	No	No	No	No	No	Yes	No	No	No	No	No	No	No	No	No	No	0	Yes	11	No	Yes (in the past)	Yes in the past	Yes	No	No	No	No	Yes	4
123	Public	1	0	XX	Black	5-12 years of schooling	Up to 1,850 per month	Fair	21.6	92	92	No	0	No	No	No	No	No	No	No	No	No	No	No	No	Yes	No	No	No	No	No	No	No	Dont know	No	No	0	Yes	27	No	Yes (now)	Yes currently	No	No	Yes	Yes	Yes	Yes	2
124	Public	1	0	XX	Black	Some secondary schooling	1,851 - 5,000 per month	Fair	23.18	101	92	No	0	Yes	No	No	No	No	No	No	No	No	No	No	No	Yes	No	No	No	No	No	No	No	No	No	No	1	Yes	54	No	Yes (in the past)	Yes currently	No	No	Yes	No	No	Yes	3
125	Public	1	0	XX	Black	Senior secondary schooling (completed high school or equivalent)	Up to 1,850 per month	Very good	30.8	103	105	Yes	Yes	Yes	No	No	No	No	Yes	No	No	No	No	No	No	No	No	Yes	No	No	No	No	No	No	Yes	Yes	5	Yes	50	No	Yes (in the past)	Yes in the past	Yes	No	Yes	No	No	No
126	Public	1	0	XX	Black	0-4 years of schooling	Up to 1,850 per month	Fair	22.48	80	91	No	Yes	No	No	No	No	No	No	No	No	No	No	No	No	Yes	No	No	No	No	No	No	No	No	No	Yes	1	Yes	22	No	No never smoked	Yes currently	No	No	No	No	No	No
127	Public	1	0	XX	Black	No Formal Education	Up to 1,850 per month	Good	20.2	79	76	No	0	No	No	No	No	No	No	No	No	No	No	No	No	No	No	No	No	No	No	No	No	No	No	No	0	No		No	No never smoked	Yes currently	No	No	No	No	No	Yes	3
128	Public	1	0	XX	Black	5-12 years of schooling	Up to 1,850 per month	Good	23.05	93	89	No	Yes	No	No	No	No	No	No	No	No	No	No	No	No	Yes	No	No	No	No	No	No	No	No	No	Yes	1	No		No	Yes (now)	Yes in the past	No	No	No	No	No	Yes	5
129	Public	1	0	XX	Black	Some secondary schooling	Up to 1,850 per month	Fair	16.61	87	79	No	0	No	No	No	No	No	Yes	Yes	No	No	No	No	No	No	No	No	No	No	No	No	No	Yes	No	No	0	No		No	No never smoked	Yes in the past	No	No	No	No	No	Yes	3
130	Public	1	0	XX	Black	Some secondary schooling	Up to 1,850 per month	Fair	33.26	111	90	No	Yes	No	No	No	No	No	No	No	No	No	No	No	No	No	No	No	No	No	No	No	No	No	Yes	Yes	2	No		No	Yes (now)	Yes currently	No	No	No	No	No	Yes	2
131	Public	1	0	XX	Black	5-12 years of schooling	Up to 1,850 per month	Good	20.76	89	95	Yes	Yes	Yes	Yes	No	Yes	No	No	No	No	No	No	No	No	No	No	No	No	No	No	No	No	No	No	Yes	4	Yes	75	No	Yes (in the past)	Yes in the past	Yes	No	No	No	No	Yes	5
132	Public	1	0	XX	Black	0-4 years of schooling	Up to 1,850 per month	Fair	29.38	96	104	No	Yes	No	No	No	No	No	No	No	No	No	No	No	No	No	No	No	No	No	No	No	No	No	No	Yes	1	Yes	15	No	No never smoked	No never drank alcohol	No	No	Yes	No	Yes	No
133	Public	1	0	XX	Black	Some secondary schooling	Up to 1,850 per month	Fair	32.03	102	111	No	Yes	Yes	No	No	Yes	No	No	No	No	No	No	No	No	No	No	No	No	No	No	No	No	No	Yes	Yes	2	Yes	17	No	Yes (in the past)	Yes in the past	No	No	Yes	No	No	Yes	2
134	Public	1	0	XX	Black	5-12 years of schooling	Up to 1,850 per month	Fair	33.8	115	106	No	Yes	No	No	No	No	No	No	No	No	No	No	No	No	No	No	No	No	No	No	No	No	No	Yes	Yes	5	Yes	17	No	No never smoked	No never drank alcohol	No	No	Yes	No	Yes	No
135	Public	1	0	XX	Black	5-12 years of schooling	Up to 1,850 per month	Fair	23.01	85	89	Yes	Yes	No	No	No	No	No	No	No	No	No	No	No	No	No	No	No	No	No	No	No	No	Yes	No	Yes	3	No		No	Yes (now)	Yes currently	No	No	No	No	No	Yes	2
136	Public	1	0	XX	Black	0-4 years of schooling	Up to 1,850 per month	Good	25.34	87	89	No	Yes	No	No	No	No	No	No	No	No	No	No	No	No	No	No	No	No	No	No	No	No	No	No	No	0	Yes	13	No	No never smoked	No never drank alcohol	Yes	No	No	No	No	Yes	2
137	Public	1	0	XX	Black	Some secondary schooling	Up to 1,850 per month	Good	29.75	109	108	No	0	No	No	No	No	No	No	No	No	No	No	No	No	No	No	No	No	No	No	No	No	No	Yes	No	1	Yes	3	No	Yes (in the past)	Yes currently	No	No	Yes	Yes	No	Yes	7
138	Public	1	0	XX	Black	Senior secondary schooling (completed high school or equivalent)	1,851 - 5,000 per month	Good	26.03	88	100	No	Yes	Yes	No	No	Yes	No	No	No	No	No	No	No	No	No	No	No	No	No	No	No	No	No	No	Yes	1	No		No	Yes (in the past)	Yes currently	No	No	No	No	No	Yes	7
139	Public	1	0	XX	Black	5-12 years of schooling	Up to 1,850 per month	Good	22.49	89	95	No	Yes	Yes	No	No	No	No	Yes	No	No	No	No	No	No	No	No	No	No	No	No	No	No	Yes	No	Yes	2	No		No	Yes (now)	Yes in the past	No	No	No	No	No	Yes	3
140	Public	1	0	XX	Black	5-12 years of schooling	Up to 1,850 per month	Good	35.26	102	112	Yes	Yes	No	No	No	No	No	No	No	No	No	No	No	No	No	No	No	No	No	No	No	No	No	Yes	Yes	4	No		No	No never smoked	No never drank alcohol	No	No	No	No	No	Yes	2
141	Public	1	0	XX	Black	0-4 years of schooling	Up to 1,850 per month	Good	22.76	91	89	No	Yes	Yes	Yes	No	No	No	Yes	No	No	No	No	No	No	Yes	No	No	No	No	No	No	No	No	No	Yes	2	No		No	Yes (now)	Yes currently	Yes	No	No	No	No	Yes	7
142	Public	1	0	XX	Black	0-4 years of schooling	Up to 1,850 per month	Good	42.97	114	109	No	Yes	No	No	No	No	No	No	No	No	No	No	No	No	No	No	No	No	No	No	No	No	No	Yes	Yes	2	No		No	No never smoked	No never drank alcohol	Yes	No	No	No	No	Yes	4
143	Public	1	0	XX	Black	5-12 years of schooling	1,851 - 5,000 per month	Fair	25.71	83	92	No	0	No	No	No	No	No	No	No	No	No	No	No	No	No	No	No	No	No	No	No	No	No	No	No	0	No		No	Yes (now)	No never drank alcohol	No	No	Yes	No	Yes	No
144	Public	1	0	XX	Black	5-12 years of schooling	Chose not to answer	Good	28.03	103	120	Yes	Yes	No	No	No	No	No	No	No	No	No	No	No	No	Yes	No	No	No	No	No	No	No	No	Yes	Yes	4	No		No	Yes (in the past)	No never drank alcohol	Yes	No	No	No	No	No
145	Public	1	0	XX	Black	5-12 years of schooling	5,001 - 10,000 per month	Good	29.39	105	107	No	0	No	No	No	No	No	No	No	No	No	No	No	No	No	No	No	No	No	No	No	No	Yes	Yes	No	1	Yes	12	No	Yes (in the past)	No never drank alcohol	No	No	No	No	No	No
146	Public	1	0	XX	Black	Senior secondary schooling (completed high school or equivalent)	1,851 - 5,000 per month	Good	22.65	84	97	No	0	No	No	No	No	No	No	No	No	No	No	Yes	No	No	No	No	No	No	No	No	No	No	No	No	0	Yes	23	No	Yes (now)	Yes currently	Yes	No	No	No	No	Yes	2
148	Public	1	0	XX	Black	No Formal Education	Up to 1,850 per month	Fair	40.75	129	130	No	Yes	No	No	No	No	No	No	No	No	No	No	No	No	Yes	No	No	No	No	No	No	No	No	Yes	Yes	2	Yes	16	No	Yes (in the past)	Yes currently	No	No	No	No	No	No
149	Public	1	0	XX	Black	Senior secondary schooling (completed high school or equivalent)	Up to 1,850 per month	Fair	20.45	82	89	No	0	No	No	No	No	No	No	No	No	No	No	No	No	No	No	No	No	No	No	No	No	No	No	No	0	No		No	Yes (in the past)	Yes currently	No	No	No	No	No	Yes	7
150	Public	1	0	XX	Black	0-4 years of schooling	1,851 - 5,000 per month	Fair	19.96	91	99	No	0	No	No	No	No	No	No	No	No	No	No	No	No	No	No	No	No	No	No	No	No	No	No	No	0	Yes	14	No	No never smoked	No never drank alcohol	No	No	Yes	No	Yes	No
151	Public	1	0	XX	Black	Post-high school training (e.g.. Vocational or technical training)	Up to 1,850 per month	Fair	21.83	84	88	No	0	No	No	No	No	No	No	No	No	No	No	No	No	No	Yes	No	No	No	No	No	No	No	No	No	0	No		No	Yes (now)	Yes currently	No	No	No	No	No	No
152	Public	1	0	XX	Black	0-4 years of schooling	1,851 - 5,000 per month	Good	27.04	93	100	No	0	No	No	No	No	No	No	No	No	No	No	No	No	No	No	No	No	No	No	No	No	Yes	No	No	0	No		No	No never smoked	Yes in the past	Yes	No	No	No	No	Yes	4
153	Public	1	0	XX	Black	Some secondary schooling	Up to 1,850 per month	Fair	29.37	100	111	No	0	No	No	No	No	No	No	No	No	No	No	No	No	No	No	No	No	No	No	No	No	No	No	No	0	No		No	No never smoked	No never drank alcohol	No	No	No	No	No	No
154	Public	1	0	XX	Black	5-12 years of schooling	Up to 1,850 per month	Fair	29.06	99	109	Yes	Yes	No	No	No	No	No	No	No	No	No	No	No	No	No	No	No	No	No	No	No	No	No	No	Yes	3	Yes	23	No	Yes (in the past)	Yes currently	No	No	Yes	No	No	Yes	2
155	Public	1	0	XX	Black	5-12 years of schooling	Up to 1,850 per month	Good	29.69	100	103	No	0	No	No	No	No	No	No	No	No	No	No	Yes	No	No	No	No	No	No	No	No	No	No	No	No	0	No		No	Yes (in the past)	Yes in the past	Yes	No	No	No	No	Yes	2
156	Public	1	0	XX	Black	5-12 years of schooling	Up to 1,850 per month	Fair	24.98	80	78	Yes	0	No	No	No	No	No	No	No	No	No	No	No	No	No	No	No	No	No	No	No	No	No	No	No	2	Yes	32	No	No never smoked	No never drank alcohol	No	No	Yes	No	Yes	Yes	3
157	Public	1	0	XX	Black	0-4 years of schooling	1,851 - 5,000 per month	Fair	23.05	82	87	No	0	No	No	No	Yes	No	No	No	No	No	No	No	No	Yes	No	No	No	No	No	No	No	No	No	No	0	Yes	15	No	Yes (in the past)	Yes in the past	No	No	No	No	No	Yes	3
158	Public	1	0	XX	Black	0-4 years of schooling	Up to 1,850 per month	Good	24.51	88	82	No	Yes	No	No	No	No	No	No	No	No	No	No	No	No	No	No	No	No	No	No	No	No	No	No	Yes	1	Yes	18	No	No never smoked	No never drank alcohol	Yes	No	No	No	No	Yes	5
159	Public	1	0	XX	Black	5-12 years of schooling	5,001 - 10,000 per month	Fair	22.58	85	94	No	Yes	No	No	No	No	No	No	No	No	No	No	No	No	No	No	No	No	No	No	No	No	No	No	Yes	1	No		No	No never smoked	Yes currently	No	No	Yes	No	Yes	No
160	Public	1	0	XX	Black	0-4 years of schooling	1,851 - 5,000 per month	Good	30.81	98	100	No	0	No	No	No	Yes	No	No	No	No	No	No	No	No	No	Yes	No	No	No	No	No	No	No	No	No	0	Yes	25	No	No never smoked	No never drank alcohol	Yes	No	No	No	No	Yes	7
161	Public	1	0	XX	Black	Some secondary schooling	1,851 - 5,000 per month	Good	28.71	103	100	Yes	Yes	No	No	No	No	No	No	No	No	No	No	No	No	No	No	No	No	No	No	No	No	No	Yes	Yes	4	Yes	22	No	No never smoked	Yes in the past	Yes	No	No	No	Yes	Yes	1
162	Public	1	0	XX	Black	5-12 years of schooling	Up to 1,850 per month	Good	30.12	92	100	No	0	No	No	No	No	No	No	No	No	No	No	No	No	No	No	No	No	No	No	No	No	No	No	No	0	No		No	No never smoked	Yes in the past	Yes	No	No	Yes	No	Yes	4
163	Public	1	0	XX	Black	5-12 years of schooling	Up to 1,850 per month	Good	21.11	86	92	No	Yes	No	No	No	No	No	Yes	No	No	No	No	No	No	No	No	No	No	No	No	No	No	No	No	Yes	1	No		No	Yes (now)	Yes currently	No	No	Yes	No	No	Yes	3
164	Public	1	0	XX	Black	0-4 years of schooling	1,851 - 5,000 per month	Good	23.12	76	72	No	0	No	No	No	No	No	No	No	No	No	No	No	No	Yes	No	No	Yes	No	No	No	No	No	No	No	0	Yes	20	No	Yes (in the past)	No never drank alcohol	Yes	No	No	No	No	Yes	7
165	Public	1	0	XX	Black	Senior secondary schooling (completed high school or equivalent)	Up to 1,850 per month	Good	24.68	83	90	No	0	No	No	No	No	No	No	No	No	No	No	No	No	No	No	No	No	No	No	No	No	Yes	No	No	0	No		No	No never smoked	No never drank alcohol	No	No	No	No	No	Yes	7
166	Public	1	0	XX	Black	0-4 years of schooling	5,001 - 10,000 per month	Fair	41.03	124	126	No	0	No	No	No	No	No	No	No	No	No	No	No	No	No	No	No	No	No	No	No	No	No	Yes	No	1	No		No	No never smoked	No never drank alcohol	No	No	Yes	Yes	Yes	No
167	Public	1	0	XX	Black	Senior secondary schooling (completed high school or equivalent)	5,001 - 10,000 per month	Good	23.14	74	89	No	Yes	Yes	No	No	No	No	No	No	No	No	No	No	No	No	No	No	No	No	No	No	No	No	No	Yes	2	Yes	12	No	No never smoked	Yes in the past	No	No	Yes	No	No	Yes	7
168	Public	1	0	XX	Black	Some secondary schooling	1,851 - 5,000 per month	Good	32.24	111	106	Yes	Yes	No	No	No	No	No	No	No	No	No	No	No	No	No	No	No	No	No	No	No	No	No	Yes	Yes	3	Yes	21	No	No never smoked	No never drank alcohol	Yes	No	No	No	Yes	Yes	7
169	Public	1	0	XX	Black	College graduate (Bachelors degree, Higher National Diploma)	Up to 1,850 per month	Very good	28.4	102	105	No	0	No	No	No	No	No	No	No	No	No	No	No	No	No	No	No	No	No	No	No	No	No	Yes	Yes	5	Yes	24	No	No never smoked	Yes in the past	No	No	Yes	No	No	Yes	2
170	Public	1	0	XX	Black	Some secondary schooling	1,851 - 5,000 per month	Good	24.82	102	100	No	0	No	No	No	No	No	Yes	No	No	No	No	No	No	No	No	No	No	No	No	No	No	Yes	Yes	No	1	Yes	49	No	Yes (now)	Yes currently	No	No	Yes	No	No	Yes	7
171	Public	1	0	XX	Black	Post-high school training (e.g.. Vocational or technical training)	Up to 1,850 per month	Excellent	31.74	102	111	Yes	Yes	No	No	No	No	No	No	No	No	No	No	No	No	No	No	No	No	No	No	No	No	No	Yes	Yes	3	Yes	15	No	No never smoked	No never drank alcohol	No	No	Yes	No	No	Yes	7
172	Public	1	0	XX	Black	5-12 years of schooling	Up to 1,850 per month	Fair	16.9	87	92	No	Yes	No	No	No	No	No	No	No	No	No	No	No	No	No	No	No	No	No	No	No	No	No	No	Yes	1	No		No	No never smoked	Yes currently	Dont know	No	No	No	No	No
173	Public	1	0	XX	Black	5-12 years of schooling	Up to 1,850 per month	Fair	30.76	69	97	No	Yes	No	No	No	No	No	No	No	No	No	No	No	No	No	No	No	No	No	No	No	No	No	No	Yes	1	No		No	No never smoked	No never drank alcohol	No	No	No	No	Yes	Yes	7
174	Public	1	0	XX	Black	5-12 years of schooling	1,851 - 5,000 per month	Good	25.28	67	59	Yes	Yes	No	No	No	No	No	No	No	No	No	No	No	No	No	No	No	No	No	No	No	No	No	No	Yes	2	No		No	Yes (now)	Yes currently	Yes	No	No	No	No	No
175	Public	1	0	XX	Black	Senior secondary schooling (completed high school or equivalent)	Up to 1,850 per month	Good	20.42	79	90	No	Yes	No	No	No	No	No	Yes	No	No	No	No	No	No	No	No	No	No	No	No	No	No	No	No	Yes	1	Yes	18	No	No never smoked	No never drank alcohol	No	No	Yes	No	No	Yes	5
176	Public	1	0	XX	Black	Some secondary schooling	1,851 - 5,000 per month	Good	19.38	83	94	No	0	No	No	No	No	No	No	No	No	No	No	No	No	No	No	No	No	No	No	No	No	No	No	No	0	Yes	66	No	No never smoked	No never drank alcohol	No	No	No	No	No	Yes	2
177	Public	1	0	XX	Black	Post-high school training (e.g.. Vocational or technical training)	Up to 1,850 per month	Good	30.8	109	104	No	0	No	No	No	No	No	No	No	No	No	No	No	No	No	No	No	No	No	No	No	No	No	Yes	No	1	Yes	11	No	Yes (now)	Yes currently	No	No	Yes	No	No	Yes	2
178	Public	1	0	XX	Black	0-4 years of schooling	Chose not to answer	Poor	28.33	108	96	No	0	No	No	No	No	No	No	No	No	No	No	No	No	No	No	No	No	No	No	No	No	No	Yes	No	1	Yes	20	No	No never smoked	Yes in the past	No	No	No	No	No	No
179	Public	1	0	XX	Black	5-12 years of schooling	1,851 - 5,000 per month	Fair	23.59	78	76	No	Yes	No	No	No	No	No	No	No	No	No	No	No	No	No	No	No	No	No	No	No	No	No	No	Yes	1	No		No	No never smoked	Yes currently	No	No	Yes	No	Yes	No
180	Public	1	0	XX	Black	No Formal Education	Up to 1,850 per month	Good	19.11	89	99	Yes	Yes	No	No	No	No	No	No	No	No	No	No	No	No	No	No	No	No	No	No	No	No	No	No	Yes	3	No		No	No never smoked	No never drank alcohol	Dont know	No	No	No	No	Yes	7
181	Public	1	0	XX	Black	Senior secondary schooling (completed high school or equivalent)	Up to 1,850 per month	Good	26.57	98	100	No	0	No	No	No	No	No	No	No	No	No	No	No	No	No	No	No	No	No	No	No	No	No	No	No	0	No		No	No never smoked	No never drank alcohol	Yes	No	Yes	No	Yes	Yes	7
182	Public	1	0	XX	Black	5-12 years of schooling	5,001 - 10,000 per month	Fair	31.38	116	104	No	0	No	No	No	No	No	No	No	No	No	No	No	No	No	No	No	No	No	No	No	No	No	Yes	No	1	Yes	28	No	No never smoked	Yes currently	No	No	Yes	No	Yes	No
183	Public	1	0	XX	Black	5-12 years of schooling	Up to 1,850 per month	Fair	23.18	95	94	No	0	No	No	No	No	No	No	No	No	No	No	No	No	No	No	No	No	No	No	No	No	No	No	No	0	Yes	20	No	Yes (in the past)	Yes in the past	No	No	No	No	No	No
184	Public	1	0	XX	Black	5-12 years of schooling	1,851 - 5,000 per month	Fair	36.33	112	107	Yes	Yes	No	No	No	No	No	No	No	No	No	No	No	No	No	No	No	No	No	No	No	No	No	No	Yes	3	No		No	No never smoked	No never drank alcohol	No	No	Yes	Yes	Yes	No
185	Public	1	0	XX	Black	0-4 years of schooling	Chose not to answer	Good	19.72	82	85	No	0	No	No	No	No	No	No	No	No	No	No	No	No	Yes	No	No	No	No	No	No	No	No	No	No	0	Yes	17	No	Yes (now)	Yes currently	No	No	No	No	No	No
186	Public	1	0	XX	Black	No Formal Education	Up to 1,850 per month	Good	31.18	106	109	No	0	No	No	No	No	No	No	No	No	No	No	No	No	No	No	No	No	No	No	No	No	No	Yes	No	1	No		No	No never smoked	No never drank alcohol	Dont know	No	Yes	No	No	Yes	7
187	Public	1	0	XX	Black	0-4 years of schooling	1,851 - 5,000 per month	Poor	22.6	88	92	No	Yes	No	No	No	No	No	No	No	No	No	No	No	No	No	No	No	No	No	No	No	No	No	No	Yes	1	No		No	No never smoked	No never drank alcohol	No	No	Yes	No	Yes	No
188	Public	1	0	XX	Black	No Formal Education	Up to 1,850 per month	Good	18.17	79	90	No	Yes	No	No	No	No	No	No	No	No	No	No	No	No	No	No	No	No	No	No	No	No	No	No	Yes	1	No		No	Yes (now)	Yes in the past	No	No	No	No	No	Yes	7
189	Public	1	0	XX	Black	Post-high school training (e.g.. Vocational or technical training)	Up to 1,850 per month	Good	26.87	102	109	No	Yes	No	No	No	No	No	No	No	No	No	No	No	No	No	No	No	No	No	No	No	No	No	Yes	Yes	2	Yes	18	No	Yes (in the past)	Yes currently	No	No	Yes	No	No	Yes	7
190	Public	1	0	XX	Black	0-4 years of schooling	5,001 - 10,000 per month	Fair	26.73	97	96	No	Yes	No	No	No		No	No	No	No	No	No	No	No	No	No	No	No	No	No	No	No	No	No	Yes	1	Yes	18	No	No never smoked	No never drank alcohol	No	No	Yes	No	Yes	No
191	Public	1	0	XX	Black	0-4 years of schooling	Up to 1,850 per month	Poor	30.52	112	102	Yes	0	No	Yes	No	No	No	No	No	No	No	No	No	No	No	No	No	No	No	No	No	No	Dont know	Yes	No	2	No		No	No never smoked	No never drank alcohol	No	No	No	No	No	No
192	Public	1	0	XX	Black	5-12 years of schooling	10,001 - 15,000 per month	Fair	28.72	109	99	No	Yes	No	Yes	No	No	No	No	No	No	No	No	Yes	No	No	No	No	No	No	No	No	No	No	Yes	Yes	3	No		No	No never smoked	No never drank alcohol	No	No	Yes	No	No	No
193	Public	1	0	XX	Black	0-4 years of schooling	Up to 1,850 per month	Good	36.33	124	116	Yes	Yes	No	No	Yes	No	No	No	No	No	No	No	No	No	No	No	No	No	No	No	No	No	No	Yes	Yes	4	Yes	11	No	Yes (in the past)	Yes in the past	Yes	No	No	No	No	Yes	4
194	Public	1	0	XX	Black	5-12 years of schooling	Up to 1,850 per month	Poor	17.43	84	90	No	0	No	No	No	No	Yes	Yes	No	No	No	No	No	No	No	No	No	No	No	No	No	No	No	No	No	0	No		No	No never smoked	No never drank alcohol	Dont know	Dont know	No	No	No	No
195	Public	1	0	XX	Black	5-12 years of schooling	1,851 - 5,000 per month	Good	26.61	100	92	No	Yes	No	No	No	No	No	No	No	No	No	No	No	No	Yes	No	No	No	No	No	No	No	No	No	Yes	1	No		No	Yes (now)	Yes currently	Yes	No	No	No	No	Yes	4
196	Public	1	0	XX	Black	Senior secondary schooling (completed high school or equivalent)	Up to 1,850 per month	Excellent	37.18	111	116	No	0	No	No	No	No	No	No	No	No	No	No	No	No	No	No	No	No	No	No	No	No	No	Yes	Yes	5	No		No	No never smoked	No never drank alcohol	Yes	No	Yes	Yes	Yes	Yes	7
197	Public	1	0	XX	Black	Senior secondary schooling (completed high school or equivalent)	Chose not to answer	Good	27.44	94	102	No	Yes	No	No	No	No	No	No	No	No	No	No	No	No	No	No	No	No	No	No	No	No	Yes	No	Yes	1	No		No	Yes (in the past)	No never drank alcohol	Yes	No	No	No	No	Yes	7
198	Public	1	0	XX	Black	0-4 years of schooling	Up to 1,850 per month	Fair	34.19	126	112	Yes	Yes	Yes	No	No	No	No	No	No	No	No	No	No	No	Yes	No	No	No	No	No	No	No	No	Yes	Yes	5	No		No	Yes (in the past)	Yes in the past	Yes	No	No	No	No	No
199	Public	1	0	XX	Black	Senior secondary schooling (completed high school or equivalent)	Up to 1,850 per month	Good	35.06	107	104	No	Yes	No	No	No	No	No	No	No	No	No		No	No	No	No	No	No	No	No	No	No	Yes	Yes	Yes	2	Yes	20	No	Yes (in the past)	No never drank alcohol	No	No	Yes	No	No	Yes	2
200	Public	1	0	XX	Black	5-12 years of schooling	Up to 1,850 per month	Good	30.48	104	92	No	0	No	No	No	No	No	No	No	No	No	No	No	No	No	No	No	No	No	No	No	No	Yes	Yes	No	1	Yes	22	No	No never smoked	Yes currently	Yes	No	No	No	No	Yes	4
201	Public	1	0	XX	Black	5-12 years of schooling	Up to 1,850 per month	Fair	25.4	95	101	Yes	Yes	No	No	No	No	No	No	No	No	No	No	No	No	No	No	No	No	No	No	No	No	No	No	Yes	2	No		No	No never smoked	No never drank alcohol	No	No	No	No	No	No
202	Public	1	0	XX	Black	Some secondary schooling	Up to 1,850 per month	Good	27.34	102	99	No	0	No	No	No	No	No	No	No	No	No	No	No	Yes	No	No	No	No	No	No	No	No	No	Yes	No	1	No		No	No never smoked	No never drank alcohol	No	No	Yes	No	No	Yes	2
203	Public	1	0	XX	Black	Senior secondary schooling (completed high school or equivalent)	Up to 1,850 per month	Fair	19.36	87	92	No	Yes	No	No	No	No	No	No	No	No	No	No	No	No	No	No	No	No	No	No	No	No	No	No	Yes	4	No		No	Yes (now)	Yes currently	No	No	No	No	No	Yes	7
204	Public	1	0	XX	Black	Some secondary schooling	Up to 1,850 per month	Good	21.74	93	105	No	Yes	No	No	No	No	No	No	No	No	No	No	No	No	No	No	No	No	No	No	No	No	No	No	Yes	1	No		No	No never smoked	No never drank alcohol	Yes	No	Yes	No	Yes	Yes	6
205	Public	1	0	XX	Black	5-12 years of schooling	5,001 - 10,000 per month	Fair	32.21	113	93	No	Yes	No	No	No	No	No	No	No	No	No	No	No	No	No	No	No	No	No	No	No	No	No	Yes	Yes	2	Yes	15	No	No never smoked	Yes currently	No	No	Yes	No	Yes	No
206	Public	1	0	XX	Black	5-12 years of schooling	Up to 1,850 per month	Good	31.12	83	90	No	Yes	No	No	No	No	No	Yes	No	No	No	No	No	No	No	No	No	No	No	No	No	No	No	No	Yes	1	No		No	Yes (now)	Yes currently	Yes	No	No	No	No	Yes	5
207	Public	1	0	XX	Black	Senior secondary schooling (completed high school or equivalent)	Up to 1,850 per month	Good	33.91	119	112	No	Yes	Yes	No	No	No	No	No	No	No	No	No	No	No	No	No	No	No	No	No	No	No	No	No	Yes	2	No		No	No never smoked	No never drank alcohol	No	No	Yes	No	No	Yes	5
208	Public	1	0	XX	Black	0-4 years of schooling	Up to 1,850 per month	Fair	27.34	86	92	No	Yes	No	No	No	No	No	No	No	No	No	No	No	No	No	No	No	No	No	No	No	No	No	Yes	Yes	2	Yes	12	No	Yes (in the past)	Yes in the past	No	No	No	No	No	No
209	Public	1	0	XX	Black	Some secondary schooling	1,851 - 5,000 per month	Good	22.49	84	90	No	Yes	No	No	No	No	No	No	No	No	No	No	No	No	No	No	No	No	No	No	No	No	No	Yes	Yes	2	Yes	18	No	Yes (in the past)	Yes currently	Yes	No	No	No	No	Yes	7
210	Public	1	0	XX	Black	Some secondary schooling	Up to 1,850 per month	Good	34.61	115	126	No	0	No	No	No	No	No	No	No	No	No	No	No	No	No	No	No	No	No	No	No	No	No	Yes	No	1	No		No	No never smoked	Yes currently	Yes	No	No	No	Yes	Yes	7
212	Public	1	0	XX	Black	5-12 years of schooling	1,851 - 5,000 per month	Good	28.58	101	97	Yes	Yes	No	No	No	No	No	No	No	No	No	No	No	No	No	No	No	No	No	No	No	No	No	No	Yes	2	No		No	Yes (in the past)	Yes in the past	Yes	No	No	No	No	Yes	2
213	Public	1	0	XX	Black	No Formal Education	Up to 1,850 per month	Good	39.21	121	130	Yes	Yes	No	No	No	No	No	No	No	No	No	No	No	No	No	No	No	No	No	No	No	No	No	Yes	Yes	3	Yes	20	No	Yes (in the past)	Yes in the past	No	No	No	Yes	No	Yes	4
214	Public	1	0	XX	Black	0-4 years of schooling	1,851 - 5,000 per month	Fair	27.72	97	101	Yes	0	No	No	No	No	No	No	No	No	No	No	No	No	No	No	No	No	No	No	No	No	No	No	No	2	No		No	No never smoked	No never drank alcohol	No	No	Yes	No	Yes	No
215	Public	1	0	XX	Black	Some secondary schooling	Up to 1,850 per month	Good	21.71	84	88	No	Yes	No	No	No	No	No	No	No	No	No	No	No	No	No	No	No	No	No	No	No	No	No	No	Yes	1	Yes	24	No	Yes (in the past)	No never drank alcohol	Yes	No	No	No	No	Yes	2
216	Public	1	0	XX	Black	5-12 years of schooling	Up to 1,850 per month	Good	19.87	87	99	No	0	No	No	No	No	No	No	No	No	No	No	No	No	No	No	No	No	No	No	No	No	No	No	No	0	No		No	Yes (now)	Yes in the past	No	No	Yes	No	No	Yes	7
217	Public	1	0	XX	Black	5-12 years of schooling	Up to 1,850 per month	Good	23.08	103	97	No	Yes	No	Yes	No	No	No	No	No	No	No	No	No	No	No	No	No	No	No	No	No	No	No	Yes	Yes	2	No		No	Yes (in the past)	Yes in the past	No	No	Yes	No	No	No
218	Public	1	0	XX	Black	Senior secondary schooling (completed high school or equivalent)	Up to 1,850 per month	Good	24.45	97	100	No	Yes	No	No	No	No	No	No	No	No	No	No	No	No	No	No	No	No	No	No	No	No	No	No	Yes	1	No		No	Yes (now)	Yes currently	No	No	No	No	No	Yes	7
219	Public	1	0	XX	Black	No Formal Education	Up to 1,850 per month	Fair	25.95	96	104	No	Yes	No	No	No	No	No	No	No	No	No	No	No	No	No	No	No	No	No	No	No	No	No	No	Yes	1	No		No	No never smoked	No never drank alcohol	Yes	No	No	No	No	No
220	Public	1	0	XX	Black	5-12 years of schooling	1,851 - 5,000 per month	Fair	28.74	86	105	Yes	0	No	No	No	No	No	No	No	No	No	No	No	No	No	No	No	No	No	No	No	No	No	No	No	2	Yes	9	No	No never smoked	Yes currently	No	No	Yes	No	Yes	No
221	Public	1	0	XX	Black	5-12 years of schooling	1,851 - 5,000 per month	Fair	20.98	89	90	No	Yes	No	No	No	No	No	No	No	No	No	No	No	No	No	No	No	No	No	No	No	No	No	No	Yes	1	Yes	28	No	Yes (now)	Yes currently	No	No	Yes	Yes	Yes	No
222	Public	1	0	XX	Black	5-12 years of schooling	Chose not to answer	Good	20.9	82	84	No	Yes	No	No	No	No	No	No	No	No	No	No	No	No	No	No	No	No	No	No	No	No	No	No	Yes	4	No		No	No never smoked	No never drank alcohol	No	No	No	No	Yes	Yes	4
223	Public	1	0	XX	Black	Some secondary schooling	Up to 1,850 per month	Good	20.08	85	87	Yes	Yes	No	No	No	No	No	No	No	No	No	No	No	No	No	No	No	No	No	No	No	No	No	No	Yes	3	Yes	18	No	Yes (in the past)	Yes in the past	No	No	No	No	No	Yes	2
224	Public	1	0	XX	Black	5-12 years of schooling	1,851 - 5,000 per month	Fair	28.41	97	103	No	Yes	No	No	No	No	No	No	No	No	No	No	No	No	No	No	No	No	No	No	No	No	No	No	Yes	4	No		No	No never smoked	No never drank alcohol	No	No	Yes	No	Yes	No
225	Public	1	0	XX	Black	5-12 years of schooling	Up to 1,850 per month	Fair	24.09	92	103	No	0	No	No	No	No	No	No	No	No	No	No	No	No	No	No	No	No	No	No	No	No	No	No	No	0	No		No	Yes (in the past)	Yes currently	No	No	No	No	No	Yes	3
226	Public	1	0	XX	Black	0-4 years of schooling	Up to 1,850 per month	Good	26.09	101	96	No	0	No	No	No	No	No	No	No	No	No	No	No	No	No	No	No	No	No	No	No	No	No	No	No	0	No		No	Yes (now)	Yes currently	No	No	Yes	No	No	Yes	7
227	Public	1	0	XX	Black	5-12 years of schooling	5,001 - 10,000 per month	Fair	33.26	106	107	No	Yes	No	No	No	No	No	No	No	No	No	No	No	No	No	No	No	Yes	No	No	No	No	No	Yes	Yes	2	Yes	22	No	No never smoked	No never drank alcohol	No	No	Yes	No	No	No
228	Public	1	0	XX	Black	0-4 years of schooling	Up to 1,850 per month	Very good	29.27	99	104	No	Yes	No	No	No	No	No	No	No	No	No	No	No	No	No	No	No	No	No	No	No	No	No	No	Yes	1	No		No	No never smoked	No never drank alcohol	No	No	No	No	No	Yes	2
229	Public	1	0	XX	Black	Some secondary schooling	5,001 - 10,000 per month	Good	33.26	102	114	Yes	Yes	No	No	No	No	No	No	No	No	No	No	No	No	No	No	No	No	No	No	No	No	No	Yes	Yes	4	Yes	29	No	No never smoked	No never drank alcohol	No	No	Yes	No	No	Yes	2
230	Public	1	0	XX	Black	Some secondary schooling	Up to 1,850 per month	Fair	22.68	89	84	Yes	Yes	No	No	No	No	No	No	No	No	No	No	No	No	No	No	No	No	No	No	No	No	No	No	Yes	3	No		No	Yes (in the past)	Yes in the past	No	No	No	No	No	No
231	Public	1	0	XX	Black	5-12 years of schooling	1,851 - 5,000 per month	Fair	21.55	81	94	No	0	No	No	No	No	No	No	No	No	No	No	No	No	No	No	No	No	No	No	No	No	No	No	No	0	No		No	Yes (now)	Yes currently	No	No	Yes	No	Yes	No
232	Public	1	0	XX	Black	5-12 years of schooling	Up to 1,850 per month	Fair	26.35	92	85	No	Yes	No	No	No	No	No	No	No	No	No	No	No	No	No	No	No	No	No	No	No	No	No	No	Yes	1	No		No	Yes (in the past)	Yes currently	No	No	No	No	Yes	Yes	3
233	Public	1	0	XX	Black	Some secondary schooling	Up to 1,850 per month	Very good	25.39	94	99	No	Yes	No	No	No	No	No	No	No	No	No	No	No	No	No	No	No	No	No	No	No	No	No	No	Yes	1	Yes	20	No	Yes (now)	No never drank alcohol	No	No	No	No	No	Yes	7
234	Public	1	0	XX	Black	Some secondary schooling	Up to 1,850 per month	Fair	31.96	105	110	Yes	Yes	Yes	No	No	No	No	No	No	No	No	No	No	No	No	No	No	No	No	No	No	No	No	Yes	Yes	5	No		No	No never smoked	No never drank alcohol	No	No	Yes	No	No	Yes	7
235	Public	1	0	XX	Black	0-4 years of schooling	Up to 1,850 per month	Good	26.26	95	98	No	Yes	No	No	No	No	No	No	No	No	No	No	No	No	No	No	No	No	No	No	No	No	No	No	Yes	1	Yes	17	No	Yes (in the past)	Yes in the past	Yes	No	No	No	No	Yes	1
236	Public	1	0	XX	Black	0-4 years of schooling	Up to 1,850 per month	Good	20.32	84	90	No	Yes	No	No	No	No	No	No	No	No	No	No	No	No	No	No	No	No	No	No	No	No	No	No	Yes	1	No		No	Yes (in the past)	Yes currently	No	No	No	No	No	Yes	7
237	Public	1	0	XX	Black	5-12 years of schooling	5,001 - 10,000 per month	Fair	29.4	103	110	No	Yes	No	Yes	No	No	No	No	No	No	No	No	No	No	No	No	No	No	No	No	No	No	No	Yes	Yes	2	Yes	18	No	No never smoked	No never drank alcohol	No	No	Yes	Yes	Yes	No
238	Public	1	0	XX	Black	5-12 years of schooling	5,001 - 10,000 per month	Fair	32.37	102	108	Yes	Yes	No	No	No	No	No	No	No	No	No	No	No	No	No	No	No	No	No	No	No	No	No	Yes	Yes	4	Yes	22	No	No never smoked	No never drank alcohol	No	No	Yes	No	Yes	No
239	Public	1	0	XX	Black	5-12 years of schooling	Up to 1,850 per month	Fair	16.26	72	80	No	Yes	No	No	No	No	No	No	No	No	No	No	No	No	No	No	No	No	No	No	No	No	No	No	Yes	1	No		No	Yes (now)	Yes currently	No	No	Yes	No	No	Yes	4
240	Public	1	0	XX	Black	5-12 years of schooling	1,851 - 5,000 per month	Fair	26.87	102	95	Yes	0	No	No	No	No	No	No	No	No	No	No	No	No	No	No	No	No	No	No	No	No	No	Yes	No	3	Yes	15	No	No never smoked	No never drank alcohol	No	No	Yes	No	Yes	No
241	Public	1	0	XX	Black	0-4 years of schooling	Up to 1,850 per month	Fair	21.8	80	82	No	Yes	No	No	No	No	No	No	No	No	No	No	No	No	No	No	No	No	No	No	No	No	No	No	Yes	1	No		No	Yes (now)	Yes currently	No	No	No	No	No	No
242	Public	1	0	XX	Black	5-12 years of schooling	5,001 - 10,000 per month	Fair	34.72	110	122	No	Yes	No	No	No	No	No	No	No	No	No	No	No	No	No	No	No	No	No	No	No	No	No	Yes	Yes	2	No		No	No never smoked	Yes currently	No	No	Yes	No	Yes	No
243	Public	1	0	XX	Black	No Formal Education	Up to 1,850 per month	Good	26.49	100	103	No	Yes	No	No	No	No	No	No	No	No	No	No	No	No	No	No	No	No	No	No	No	No	No	No	Yes	1	No		No	Yes (in the past)	Yes in the past	Yes	No	No	No	No	Yes	5
244	Public	1	0	XX	Black	5-12 years of schooling	1,851 - 5,000 per month	Fair	30.48	101	99	Yes	Yes	No	No	No	No	No	No	No	No	No	No	No	No	No	No	No	No	No	No	No	No	No	No	Yes	3	Yes	24	No	No never smoked	No never drank alcohol	No	No	Yes	No	Yes	No
245	Public	1	0	XX	Black	5-12 years of schooling	1,851 - 5,000 per month	Fair	31.56	114	120	No	Yes	No	No	No	No	No	No	No	No	No	No	No	No	No	No	No	No	No	No	No	No	No	Yes	Yes	2	Yes	13	No	Yes (in the past)	Yes in the past	No	No	No	No	No	No
246	Public	1	0	XX	Black	5-12 years of schooling	Up to 1,850 per month	Fair	32.56	105	99	Yes	Yes	No	No	No	No	No	No	No	No	No	No	No	No	Yes	No	No	No	No	No	No	No	No	Yes	Yes	4	Yes	34	No	Yes (in the past)	Yes currently	Yes	No	No	No	No	Yes	2
247	Public	1	0	XX	Black	5-12 years of schooling	Chose not to answer	Fair	16.81	73	86	No	0	No	No	No	No	No	No	No	No	No	No	No	No	No	No	No	No	No	No	No	No	No	No	No	0	No		No	Yes (now)	Yes currently	No	No	Yes	No	Yes	No
248	Public	1	0	XX	Black	Senior secondary schooling (completed high school or equivalent)	5,001 - 10,000 per month	Fair	25.95	96	101	Yes	0	No	No	No	No	No	No	No	No	No	No	No	No	No	No	No	No	No	No	No	No	No	No	No	2	No		No	No never smoked	No never drank alcohol	No	No	Yes	No	Yes	No
249	Public	1	0	XX	Black	Some secondary schooling	Up to 1,850 per month	Fair	20.07	79	87	No	Yes	No	No	No	No	No	No	No	No	No	No	No	No	No	No	No	No	No	No	No	No	No	No	Yes	1	Yes	14	No	No never smoked	No never drank alcohol	No	No	No	No	No	No
250	Public	1	0	XX	Black	0-4 years of schooling	5,001 - 10,000 per month	Fair	24.38	87	91	No	Yes	No	No	No	No	No	No	No	No	No	No	No	No	No	No	No	No	No	No	No	No	No	No	Yes	1	No		No	No never smoked	No never drank alcohol	No	No	Yes	No	Yes	No
251	Public	1	0	XX	Black	Some secondary schooling	Up to 1,850 per month	Good	20.8	78	83	No	0	No	No	No	No	No	No	No	No	No	No	No	No	No	No	No	No	No	No	No	No	No	No	No	0	No		No	Yes (now)	Yes in the past	Yes	No	No	No	Yes	Yes	3
252	Public	1	0	XX	Black	5-12 years of schooling	Up to 1,850 per month	Good	19.03	77	91	No	0	No	No	No	No	No	Yes	No	No	No	No	No	No	Yes	No	No	No	No	No	No	No	No	No	No	0	Yes	14	No	Yes (now)	Yes currently	No	No	No	No	No	Yes	3
253	Public	1	0	XX	Black	5-12 years of schooling	1,851 - 5,000 per month	Fair	22.68	94	102	No	Yes	No	No	No	No	No	No	No	No	No	No	No	No	No	No	No	No	No	No	No	No	No	No	Yes	1	Yes	17	No	No never smoked	Yes currently	No	No	Yes	No	No	No
254	Public	1	0	XX	Black	Some college (pre-degree, diploma, Certificate, Ordinary National Diploma)	Up to 1,850 per month	Good	27.68	93	99	No	Yes	No	No	No	No	No	No	No	No	No	No	No	No	No	No	No	No	No	No	No	No	No	No	Yes	1	Yes	20	No	Yes (in the past)	Yes in the past	Dont know	No	No	No	Yes	Yes	2
255	Public	1	0	XX	Black	5-12 years of schooling	Up to 1,850 per month	Good	20.23	84	95	No	0	No	No	No	No	No	No	No	No	No	No	No	No	No	No	No	No	No	No	No	No	Yes	No	No	0	No		No	No never smoked	No never drank alcohol	No	No	No	No	No	No
256	Public	1	0	XX	Black	Some secondary schooling	Up to 1,850 per month	Good	21.36	82	86	No	0	No	No	No	No	No	No	No	No	No	No	No	No	Yes	No	No	No	No	No	No	No	No	No	No	0	Yes	28	No	Yes (now)	Yes currently	Yes	No	No	No	No	Yes	2
257	Public	1	0	XX	Black	5-12 years of schooling	Up to 1,850 per month	Fair	20.7	77	88	No	0	No	No	No	No	No	No	No	No	No	No	No	No	No	No	No	No	No	No	No	No	No	No	No	0	Yes	20	No	Yes (now)	Yes currently	No	No	Yes	No	No	Yes	2
258	Public	1	0	XX	Black	0-4 years of schooling	Up to 1,850 per month	Fair	24.15	87	95	No	Yes	No	No	No	Yes	No	No	No	No	No	No	No	No	No	No	No	No	No	No	No	No	No	No	Yes	1	Yes	19	No	No never smoked	No never drank alcohol	No	No	No	No	No	No
259	Public	1	0	XX	Black	Some secondary schooling	Up to 1,850 per month	Very good	25.04	84	94	No	0	No	No	No	No	No	No	No	No	No	No	No	No	No	No	No	No	No	No	No	No	No	No	No	0	Yes	25	No	Yes (in the past)	Yes currently	Yes	No	No	No	No	Yes	5
260	Public	1	0	XX	Black	Some secondary schooling	Up to 1,850 per month	Good	22.41	82	93	No	0	No	No	No	No	No	No	No	No	No	No	No	No	No	No	No	No	No	No	No	No	No	No	No	0	Yes	16	No	Yes (now)	Yes currently	No	No	No	No	No	No
261	Public	1	0	XX	Black	5-12 years of schooling	1,851 - 5,000 per month	Fair	36.71	125	105	No	Yes	No	No	No	No	No	No	No	No	No	No	No	No	No	No	No	No	No	No	No	No	No	Yes	Yes	2	No		No	No never smoked	No never drank alcohol	No	No	Yes	No	Yes	No
262	Public	1	0	XX	Black	Some secondary schooling	Up to 1,850 per month	Fair	35.06	121	127	No	Yes	No	No	No	No	No	No	No	No	No	No	No	No	No	No	No	No	No	No	No	No	No	Yes	No	1	Yes	20	No	No never smoked	No never drank alcohol	No	No	Yes	No	No	No
263	Public	1	0	XX	Black	5-12 years of schooling	1,851 - 5,000 per month	Fair	29	111	95	Yes	0	No	No	No	No	No	No	No	No	No	No	No	No	No	No	No	No	No	No	No	No	No	Yes	No	2	No		No	No never smoked	No never drank alcohol	No	No	Yes	No	Yes	No
264	Public	1	0	XX	Black	5-12 years of schooling	Up to 1,850 per month	Good	31.51	99	107	No	Yes	No	No	No	No	No	No	No	No	No	No	No	No	No	No	No	No	No	No	No	No	No	No	Yes	1	No		No	Yes (now)	Yes in the past	Yes	No	No	No	No	Yes	4
265	Public	1	0	XX	Black	Some secondary schooling	Up to 1,850 per month	Good	42.72	125	119	No	Yes	Yes	No	No	No	No	Yes	No	No	No	No	No	No	No	No	No	No	No	No	No	No	No	Yes	Yes	3	Yes	17	No	Yes (in the past)	Yes in the past	Dont know	No	No	No	No	Yes	2
266	Public	1	0	XX	Black	Some secondary schooling	Up to 1,850 per month	Very good	35.88	130	112	No	Yes	No	Yes	No	No	No	No	No	No	No	No	No	No	No	No	No	No	No	No	No	No	No	Yes	No	1	Yes	43	No	Yes (in the past)	Yes currently	No	No	No	No	No	Yes	3
267	Public	1	0	XX	Black	Some secondary schooling	Up to 1,850 per month	Good	24.39	89	106	No	0	No	No	No	No	No	No	No	No	No	No	No	No	No	No	No	No	No	No	No	No	No	No	No	0	No		No	Yes (in the past)	No never drank alcohol	No	No	Yes	No	Yes	Yes	2
268	Public	1	0	XX	Black	5-12 years of schooling	Up to 1,850 per month	Good	23.39	84	86	Yes	Yes	No	No	No	No	No	No	No	No	No	No	No	No	Yes	No	No	No	No	No	No	No	No	No	Yes	3	No		No	No never smoked	Yes in the past	No	No	No	No	No	No
269	Public	1	0	XX	Black	5-12 years of schooling	Up to 1,850 per month	Fair	31.83	101	106	No	0	No	No	No	No	No	No	No	No	No	No	No	No	No	No	No	No	No	No	No	No	No	No	No	0	No		No	No never smoked	No never drank alcohol	No	No	Yes	No	Yes	No
271	Public	1	0	XX	Black	5-12 years of schooling	Up to 1,850 per month	Fair	19.82	91	81	No	0	No	No	No	No	No	Yes	No	No	No	No	No	No	No	No	No	No	No	No	No	No	No	No	No	0	Yes	16	No	Yes (in the past)	Yes in the past	Yes	No	No	No	No	Yes	4
272	Public	1	0	XX	Black	0-4 years of schooling	Up to 1,850 per month	Good	23.36	90	102	No	Yes	No	No	No	No	No	No	No	No	No	No	No	No	No	No	No	No	No	No	No	No	No	No	Yes	1	Yes	29	No	Yes (in the past)	Yes currently	No	No	No	No	No	No
273	Public	1	0	XX	Black	5-12 years of schooling	1,851 - 5,000 per month	Fair	29	101	104	No	0	No	No	No	No	No	No	No	No	No	No	No	No	No	No	No	No	No	No	No	No	No	No	No	0	Yes	15	No	No never smoked	No never drank alcohol	No	No	Yes	No	Yes	No
274	Public	1	0	XX	Black	0-4 years of schooling	Up to 1,850 per month	Fair	26.57	83	92	No	0	No	No	No	No	No	No	No	No	No	No	No	No	No	No	No	No	No	No	No	No	No	No	No	0	Yes	39	No	Yes (now)	Yes currently	No	No	Yes	No	Yes	No
275	Public	1	0	XX	Black	Senior secondary schooling (completed high school or equivalent)	Up to 1,850 per month	Good	23.39	89	102	No	Yes	No	No	No	No	No	No	No	No	No	No	No	No	No	No	No	No	No	No	No	No	No	No	Yes	4	Yes	18	No	No never smoked	No never drank alcohol	No	No	No	No	No	Yes	5
276	Public	1	0	XX	Black	5-12 years of schooling	Up to 1,850 per month	Good	25.28	91	94	Yes	Yes	No	No	No	No	No	No	No	No	No	No	No	No	No	No	No	No	No	No	No	No	No	No	Yes	3	No		No	Yes (in the past)	Yes currently	No	No	No	No	No	Yes	5
277	Public	1	0	XX	Black	Some secondary schooling	Up to 1,850 per month	Good	34.72	107	101	Yes	Yes	No	No	No	No	No	No	No	No	No	No	No	No	No	No	No	No	No	No	No	No	No	Yes	Yes	4	No		No	Yes (in the past)	No never drank alcohol	No	No	No	No	No	Yes	2
278	Public	1	0	XX	Black	5-12 years of schooling	Chose not to answer	Fair	25.76			No	0	No	No	No	No	No	No	No	No	No	No	No	No	No	No	No	No	No	No	No	No	No				Yes	16	No	No never smoked	No never drank alcohol	No	No	Yes	No	Yes	No
279	Public	1	0	XX	Black	5-12 years of schooling	Up to 1,850 per month	Fair	38.1	102	104	Yes	Yes	No	No	No	No	No	No	No	No	No	No	No	No	No	No	No	No	No	No	No	No	No	Yes	Yes	4	Yes	15	No	No never smoked	No never drank alcohol	No	No	Yes	No	Yes	No
280	Public	1	0	XX	Black	5-12 years of schooling	Chose not to answer	Fair	19.03	74	85	No	0	No	No	No	No	No	No	No	No	No	No	No	No	No	No	No	No	No	No	No	No	No	No	No	0	No		No	Yes (now)	No never drank alcohol	No	No	Yes	No	Yes	No
281	Public	1	0	XX	Black	No Formal Education	1,851 - 5,000 per month	Excellent	29.76	92	104	No	0	No	No	No	No	No	No	No	No	No	No	No	No	No	No	No	No	No	No	No	No	No	No	No	0	Yes	13	No	Yes (in the past)	Yes in the past	No	No	Yes	No	Yes	Yes	7
282	Public	1	0	XX	Black	Some secondary schooling	1,851 - 5,000 per month	Very good	28.52	95	99	No	0	No	No	No	No	No	No	No	No	No	No	No	No	No	No	No	No	No	No	No	No	No	No	No	0	No		No	Yes (now)	Yes currently	Yes	No	No	No	Yes	Yes	4
283	Public	1	0	XX	Black	Some secondary schooling	5,001 - 10,000 per month	Good	24.8	99	107	No	0	No	No	No	No	No	No	No	No	No	No	No	No	No	No	No	No	No	No	No	No	No	No	No	0	No		No	Yes (now)	Yes currently	No	No	Yes	No	No	Yes	7
284	Public	1	0	XX	Black	Some secondary schooling	Up to 1,850 per month	Fair	22.6	106	100	No	Yes	No	No	No	No	No	No	No	No	No	No	No	No	No	No	No	No	No	No	No	No	No	Yes	Yes	2	No		No	No never smoked	No never drank alcohol	No	No	Yes	No	No	Yes	3
285	Public	1	0	XX	Black	Some secondary schooling	Up to 1,850 per month	Good	18.65	75	86	No	Yes	No	No	No	No	No	No	No	No	No	No	No	No	No	No	No	No	No	No	No	No	No	No	Yes	1	No		No	No never smoked	Yes in the past	No	No	No	No	No	Yes	5
287	Public	1	0	XX	Black	5-12 years of schooling	Up to 1,850 per month	Fair	22.23	82	91	No	Yes	No	No	No	No	No	No	No	No	No	No	No	No	No	No	No	No	No	No	No	No	No	No	Yes	1	Yes	17	No	Yes (now)	No never drank alcohol	No	No	Yes	No	Yes	No
288	Public	1	0	XX	Black	Some secondary schooling	Up to 1,850 per month	Good	35.43	104	113	No	0	No	No	No	No	No	No	No	No	No	No	No	No	No	No	No	No	No	No	No	No	No	Yes	No	1	No		No	Yes (in the past)	Yes in the past	No	No	No	No	No	Yes	2
289	Public	1	0	XX	Black	5-12 years of schooling	1,851 - 5,000 per month	Fair	20.96	87	96	No	0	No	No	No	No	No	No	No	No	No	No	No	No	No	No	No	No	No	No	No	No	No	No	No	0	No		No	Yes (now)	No never drank alcohol	No	No	Yes	No	Yes	No
290	Public	1	0	XX	Black	No Formal Education	Up to 1,850 per month	Good	23.11	90	96	No	0	No	No	No	No	No		No	No	No	No	No	No	No	No	No	No	No	No	No	No	No	No	No	0	Yes	25	No	No never smoked	No never drank alcohol	Yes	No	No	No	No	Yes	7
291	Public	1	0	XX	Black	0-4 years of schooling	Up to 1,850 per month	Fair	17.72	84	82	Yes	Yes	No	No	No	No	No	No	No	No	No	No	No	No	No	No	No	No	No	No	No	No	No	No	Yes	3	No		No	Yes (now)	Yes in the past	No	No	Yes	No	No	Yes	2
292	Public	1	0	XX	Black	5-12 years of schooling	1,851 - 5,000 per month	Good	28.09	99	102	No	0	No	No	No	No	No	No	No	No	No	No	No	No	No	No	No	No	No	No	No	No	No	No	No	0	Yes	8	No	No never smoked	Yes currently	No	No	Yes	No	Yes	No
293	Public	1	0	XX	Black	5-12 years of schooling	Up to 1,850 per month	Fair	25.1	82	80	No	Yes	No	No	No	No	No	No	No	No	No	No	No	No	Yes	No	No	No	No	No	No	No	No	No	Yes	1	No		No	Yes (now)	Yes currently	Dont know	No	No	No	No	Yes	7
294	Public	1	0	XX	Black	Senior secondary schooling (completed high school or equivalent)	Up to 1,850 per month	Excellent	29.05	107	115	No	Yes	No	No	No	No	No	No	No	No	No	No	No	No	No	No	No	No	No	No	No	No	No	Yes	Yes	5	Yes	28	No	No never smoked	No never drank alcohol	Dont know	No	No	No	No	Yes	4
295	Public	1	0	XX	Black	Senior secondary schooling (completed high school or equivalent)	Up to 1,850 per month	Very good	19.43	77	89	No	0	No	No	No	No	No	No	No	No	No	No	No	No	No	No	No	No	No	No	No	No	No	No	No	0	No		No	Yes (in the past)	Yes in the past	No	No	No	No	No	Yes	4
296	Public	1	0	XX	Black	5-12 years of schooling	1,851 - 5,000 per month	Good	20.42	79	82	No	0	No	No	No	No	No	No	No	No	No	No	No	No	No	No	No	No	No	No	No	No	No	No	No	0	Yes	16	No	No never smoked	Yes currently	Yes	No	No	No	No	Yes	7
297	Public	1	0	XX	Black	Senior secondary schooling (completed high school or equivalent)	Up to 1,850 per month	Excellent	24.49	99	105	No	Yes	No	No	No	No	No	No	No	No	No	No	No	No	No	No	No	No	No	No	No	No	No	No	Yes	1	No		No	No never smoked	No never drank alcohol	Yes	No	Yes	Yes	Yes	Yes	3
298	Public	1	0	XX	Black	No Formal Education	Up to 1,850 per month	Good	24.51	88	99	No	0	No	No	No	No	No	No	No	No	No	No	No	No	No	No	No	No	No	No	No	No	No	No	No	0	No		No	No never smoked	Yes currently	Dont know	No	No	No	No	Yes	7
299	Public	1	0	XX	Black	5-12 years of schooling	Up to 1,850 per month	Good	22.53	89	96	No	0	No	No	No	No	No	No	No	No	No	No	No	No	No	No	No	No	No	No	No	No	No	No	No	0	No		No	No never smoked	Yes currently	Yes	No	No	No	Yes	Yes	2
300	Public	1	0	XX	Black	0-4 years of schooling	1,851 - 5,000 per month	Fair	31.16	102	99	Yes	Yes	No	No	No	No	No	Yes	No	No	No	No	No	No	No	No	No	No	No	No	No	No	Yes	Yes	Yes	3	No		No	Yes (in the past)	Yes in the past	Yes	No	No	No	No	Yes	4
301	Public	1	0	XX	Black	0-4 years of schooling	1,851 - 5,000 per month	Fair	20.34	87	83	No	Yes	No	No	No	No	No	No	No	No	No	No	No	No	No	No	No	No	No	No	No	No	No	No	Yes	1	Yes	23	No	No never smoked	No never drank alcohol	No	No	Yes	No	Yes	No
302	Public	1	0	XX	Black	0-4 years of schooling	Chose not to answer	Excellent	28.08	99	100	No	0	No	No	No	No	No	No	No	No	No	No	No	No	No	No	No	No	No	No	No	No	No	No	No	0	Yes	13	No	Yes (now)	Yes currently	Yes	No	No	No	No	Yes	7
303	Public	1	0	XX	Black	Some secondary schooling	Up to 1,850 per month	Fair	29.03	99	102	Yes	Yes	No	No	No	No	No	No	No	No	No	No	No	No	No	Yes	No	No	No	No	No	No	No	No	Yes	2	No		No	Yes (in the past)	Yes currently	Yes	No	No	No	No	Yes	2
304	Public	1	0	XX	Black	5-12 years of schooling	Up to 1,850 per month	Good	29.27	93	99	No	Yes	No	No	No	No	No	No	No	No	No	No	No	No	No	No	No	No	No	No	No	No	No	No	Yes	1	No		No	No never smoked	Yes in the past	No	No	No	No	No	Yes	4
305	Public	1	0	XX	Black	5-12 years of schooling	Up to 1,850 per month	Good	33.91	117	108	No	0	No	No	No	No	No	No	No	No	No	No	No	No	No	No	No	No	No	No	No	No	No	Yes	No	1	Yes	20	No	No never smoked	No never drank alcohol	Yes	No	No	No	No	Yes	2
306	Public	1	0	XX	Black	Senior secondary schooling (completed high school or equivalent)	Up to 1,850 per month	Excellent	29.04	105	108	Yes	Yes	No	No	No	No	No	No	No	No	No	No	No	No	No	No	No	No	No	No	No	No	No	Yes	Yes	3	Yes	25	No	No never smoked	No never drank alcohol	No	No	No	No	Yes	Yes	3
307	Public	1	0	XX	Black	Some secondary schooling	Up to 1,850 per month	Fair	21.01	70	69	No	0	No	No	No	No	No	No	No	No	No	No	Yes	No	Yes	No	No	No	No	No	No	No	No	Yes	No	1	Yes	18	No	No never smoked	No never drank alcohol	No	No	Yes	No	No	Yes	7
308	Public	1	0	XX	Black	Some secondary schooling	Up to 1,850 per month		18.37	80	81	Yes	Yes	No	No	No	No	No	No	No	No	No	No	No	No	No	No	No	No	No	No	No	No	No				No		No	Yes (in the past)	Yes in the past	No	No	No	No	No	No
309	Public	1	0	XX	Black	Some secondary schooling	1,851 - 5,000 per month	Good	26.73	96	98	Yes	Yes	No	No	No	No	No	No	No	No	No	No	No	No	No	No	No	No	No	No	No	No	No	No	Yes	4	No		No	No never smoked	Yes currently	Yes	No	No	No	No	Yes	3
310	Public	1	0	XX	Black	Some secondary schooling	Up to 1,850 per month	Fair	30.04	106	109	No	Yes	No	No	No	No	No	No	No	No	No	No	No	No	No	No	No	No	No	No	No	No	No	Yes	No	1	Yes	45	No	Yes (now)	Yes currently	Yes	No	No	No	No	Yes	2
311	Public	1	0	XX	Black	Some secondary schooling	Up to 1,850 per month	Good	29.41	94	98	No	0	No	No	No	No	No	No	No	No	No	No	No	No	Yes	No	No	No	No	No	No	No	No	No	No	0	Yes	15	No	Yes (now)	Yes in the past	Yes	No	No	No	No	Yes	3
312	Public	1	0	XX	Black	5-12 years of schooling	Up to 1,850 per month	Good	26.42	92	102	No	Yes	No	No	No	No	No	No	No	No	No	No	No	No	No	No	No	No	No	No	No	No	No	No	Yes	1	No		No	No never smoked	No never drank alcohol	No	No	Yes	No	Yes	Yes	3
313	Public	1	0	XX	Black	No Formal Education	Up to 1,850 per month	Fair	25	94	94	Yes	Yes	No	No	No	No	No	No	No	No	No	No	No	No	No	No	No	No	No	No	No	No	No	No	Yes	3	Yes	8	No	Yes (in the past)	Yes in the past	No	No	No	No	No	Yes	3
314	Public	1	0	XX	Black	Some secondary schooling	Up to 1,850 per month	Fair	35.16	96	99	Yes	Yes	No	No	No	No	No	No	No	No	No	No	No	No	No	No	No	No	No	No	No	No	No	No	Yes	2	Yes	18	No	Yes (now)	Yes in the past	No	No	Yes	No	No	Yes	2
315	Public	1	0	XX	Black	Some secondary schooling	Up to 1,850 per month	Fair	27.69	92	103	Yes	Yes	No	No	No	No	No	No	No	No	No	No	No	No	No	No	No	No	No	No	No	No	No	No	No	1	Yes	23	No	No never smoked	No never drank alcohol	Yes	No	Yes	No	No	Yes	5
316	Public	1	0	XX	Black	Senior secondary schooling (completed high school or equivalent)	Chose not to answer	Very good	25.95	87	92	Yes	0	No	No	No	No	No	No	No	No	No	No	No	No	No	No	No	No	No	No	No	No	No	No	No	1	Yes	15	No	No never smoked	No never drank alcohol	Yes	No	Yes	Yes	Yes	Yes	5
317	Public	1	0	XX	Black	0-4 years of schooling	Up to 1,850 per month	Fair	22.04	92	95	Yes	Yes	No	No	No	No	No	No	No	No	No	No	No	No	No	No	No	No	No	No	No	No	No	No	Yes	2	No		No	No never smoked	Yes in the past	No	No	Yes	No	No	Yes	2
318	Public	1	0	XX	Black	Some secondary schooling	Up to 1,850 per month	Good	29.76	100	104	No	0	No	No	No	No	No	No	No	No	No	No	No	No	No	No	No	No	No	No	No	No	No	No	No	0	Yes	27	No	No never smoked	No never drank alcohol	No	No	No	No	No	Yes	2
319	Public	1	0	XX	Black	5-12 years of schooling	1,851 - 5,000 per month	Fair	33.58	114	102	No	Yes	No	No	No	No	No	No	No	No	No	No	No	No	No	No	No	No	No	No	No	No	No	Yes	Yes	2	No		No	No never smoked	Yes currently	No	No	No	No	Yes	No
320	Public	1	0	XX	Black	5-12 years of schooling	1,851 - 5,000 per month	Fair	38.06	109	97	Yes	0	No	No	No	No	No	No	No	No	No	No	No	No	No	No	No	No	No	No	No	No	No	Yes	No	2	No		No	No never smoked	No never drank alcohol	No	No	Yes	No	Yes	No
321	Public	1	0	XX	Black	Senior secondary schooling (completed high school or equivalent)	1,851 - 5,000 per month	Good	29.07	103	99	Yes	Yes	No	No	No	No	No	No	No	No	No	No	No	No	No	No	No	No	No	No	No	No	No	Yes	Yes	3	Yes	21	No	No never smoked	Yes currently	Yes	No	No	No	No	Yes	7
322	Public	1	0	XX	Black	5-12 years of schooling	5,001 - 10,000 per month	Fair	31.41	101	94	No	Yes	No	No	No	No	No	No	No	No	No	No	No	No	No	No	No	No	No	No	No	No	No	No	Yes	1	Yes	15	No	No never smoked	No never drank alcohol	No	No	Yes	No	Yes	No
323	Public	1	0	XX	Black	0-4 years of schooling	Up to 1,850 per month	Good	19.49	82	79	No	0	No	No	No	No	No	No	No	No	No	No	No	No	No	No	No	No	No	No	No	No	No	No	No	0	No		No	Yes (now)	Yes in the past	No	No	Yes	No	Yes	Yes	3
324	Public	1	0	XX	Black	Some secondary schooling	Up to 1,850 per month	Fair	25.77	87	90	No	Yes	No	No	Yes	No	No	No	No	No	No	No	No	No	No	No	No	No	No	No	No	No	No	No	Yes	1	Yes	34	No	Yes (in the past)	Yes in the past	No	No	No	No	No	Yes	4
325	Public	1	0	XX	Black	No Formal Education	Up to 1,850 per month	Poor	33.08	109	116	No	0	No	No	No	No	No	No	No	No	No	No	No	No	No	No	No	No	No	No	No	No	Yes	Yes	No	1	Yes	24	No	Yes (in the past)	Yes in the past	No	No	No	No	No	No
326	Public	1	0	XX	Black	0-4 years of schooling	Chose not to answer	Fair	23.53	82	92	No	Yes	No	No	No	No	No	No	No	No	No	No	No	No	No	No	No	No	No	No	No	No	No	No	Yes	1	Yes	45	No	No never smoked	No never drank alcohol	Yes	No	No	No	No	No
327	Public	1	0	XX	Black	5-12 years of schooling	1,851 - 5,000 per month	Fair	32.49	115	110	Yes	Yes	No	No	No	No	No	No	No	No	No	No	No	No	No	No	No	No	No	No	No	No	No	Yes	Yes	3	No		No	No never smoked	Yes in the past	Yes	No	No	No	No	Yes	4
328	Public	1	0	XX	Black	College graduate (Bachelors degree, Higher National Diploma)	1,851 - 5,000 per month	Fair	25.95	92	98	Yes	0	No	No	No	No	No	No	No	No	No	No	No	No	No	No	No	No	No	No	No	No	No	No	No	1	No		No	No never smoked	Yes currently	No	No	Yes	No	Yes	No
330	Public	1	0	XX	Black	Senior secondary schooling (completed high school or equivalent)	Up to 1,850 per month	Good	28.2	93	99	No	0	No	No	No	No	No	No	No	No	No	No	No	No	No	No	No	No	No	No	No	No	No	No	No	0	Yes	23	No	Yes (in the past)	Yes in the past	No	No	No	No	No	Yes	7
331	Public	1	0	XX	Black	Some secondary schooling	Up to 1,850 per month	Fair	27.66	104	98	No	Yes	No	No	No	No	No	No	No	No	No	No	No	No	No	No	No	No	No	No	No	No	No	Yes	Yes	2	Yes	15	No	Yes (in the past)	Yes in the past	No	No	No	No	No	No
332	Public	1	0	XX	Black	0-4 years of schooling	1,851 - 5,000 per month	Fair	31.35	102	112	Yes	0	No	No	No	No	No	No	No	No	No	No	No	No	No	No	No	No	No	No	No	No	No	Yes	No	2	No		No	No never smoked	No never drank alcohol	No	No	Yes	No	Yes	No
333	Public	1	0	XX	Black	Post-high school training (e.g.. Vocational or technical training)	Chose not to answer	Excellent	19.82	88	94	No	0	No	No	No	No	No	No	No	No	No	No	No	No	No	No	No	No	No	No	No	No	No	No	No	0	No		No	Yes (now)	Yes currently	No	No	No	No	No	Yes	1
334	Public	1	0	XX	Black	5-12 years of schooling	1,851 - 5,000 per month	Fair	23.12	78	95	Yes	0	No	No	No	No	No	No	No	No	No	No	No	No	No	No	No	No	No	No	No	No	No	No	No	1	No		No	No never smoked	No never drank alcohol	No	No	Yes	No	Yes	No
335	Public	1	0	XX	Black	5-12 years of schooling	Up to 1,850 per month	Excellent	27.01	82	87	No	0	No	No	No	No	No	No	No	No	No	No	No	No	No	No	No	No	No	No	No	No	No	No	No	0	No		No	Yes (now)	No never drank alcohol	No	No	No	No	Yes	Yes	7
336	Public	1	0	XX	Black	5-12 years of schooling	1,851 - 5,000 per month	Fair	19.61	88	101	No	Yes	No	No	No	No	No	No	No	No	No	No	No	No	No	No	No	No	No	No	No	No	No	No	Yes	1	No		No	Yes (now)	Yes currently	No	No	Yes	No	Yes	No
337	Public	1	0	XX	Black	Some secondary schooling	Up to 1,850 per month	Fair	19.82	76	92	No	Yes	No	No	No	No	No	No	No	No	No	No	No	No	No	No	No	No	No	No	No	No	No	No	Yes	1	Yes	30	No	Yes (now)	Yes in the past	No	No	Yes	No	No	Yes	3
338	Public	1	0	XX	Black	Senior secondary schooling (completed high school or equivalent)	Up to 1,850 per month	Good	29.41	97	102	No	Yes	No	No	No	No	No	No	No	No	No	No	No	No	No	No	No	No	No	No	No	No	No	No	Yes	1	No		No	No never smoked	Yes currently	No	No	No	No	No	Yes	4
339	Public	1	0	XX	Black	Senior secondary schooling (completed high school or equivalent)	Up to 1,850 per month	Fair	24.06	82	77	Yes	Yes	No	No	No	No	No	No	No	No	No	No	No	No	No	No	No	No	No	No	No	No	No	No	Yes	2	Yes	16	No	No never smoked	Yes currently	No	No	No	No	No	Yes	7
340	Public	1	0	XX	Black	0-4 years of schooling	1,851 - 5,000 per month	Fair	24.49	95	102	No	Yes	No	No	No	No	No	No	No	No	No	No	No	No	No	No	No	No	No	No	No	No	No	No	Yes	1	No		No	No never smoked	Yes currently	No	No	Yes	No	Yes	No
341	Public	1	0	XX	Black	Senior secondary schooling (completed high school or equivalent)	5,001 - 10,000 per month	Fair	26.79	106	103	Yes	Yes	No	No	No	No	No	No	No	No	No	No	No	No	No	No	No	No	No	No	No	No	No	Yes	Yes	3	Yes	22	No	Yes (in the past)	No never drank alcohol	No	No	No	No	No	Yes	7
342	Public	1	0	XX	Black	5-12 years of schooling	Chose not to answer	Fair	26.79	95	102	No	Yes	No	No	No	No	No	No	No	No	No	No	No	No	No	No	No	No	No	No	No	No	No	No	Yes	1	No		No	Yes (now)	Yes currently	No	No	Yes	No	Yes	No
343	Public	1	0	XX	Black	Some college (pre-degree, diploma, Certificate, Ordinary National Diploma)	Up to 1,850 per month	Fair	27.13	108	105	No	Yes	No	No	No	No	No	No	No	No	No	No	No	No	No	No	No	No	No	No	No	No	Yes	Yes	Yes	2	No		No	No never smoked	Yes currently	No	No	Yes	Yes	No	Yes	2
344	Public	1	0	XX	Black	0-4 years of schooling	1,851 - 5,000 per month	Fair	25.26	98	101	No	Yes	No	No	No	No	No	No	No	No	No	No	No	No	No	No	No	No	No	No	No	No	No	No	Yes	1	No		No	Yes (in the past)	Yes currently	No	No	Yes	No	Yes	No
345	Public	1	0	XX	Black	College graduate (Bachelors degree, Higher National Diploma)	1,851 - 5,000 per month	Fair	19.82	89	97	No	0	No	No	No	No	No	No	No	No	No	No	No	No	No	No	No	No	No	No	No	No	No	No	No	0	Yes	32	No	No never smoked	No never drank alcohol	No	No	Yes	No	Yes	No
347	Public	1	0	XX	Black	0-4 years of schooling	Chose not to answer	Good	21.45	87	90	No	0	No	No	No	No	No	No	No	No	No	No	No	No	No	No	No	No	No	No	No	No	No	No	No	0	No		No	Yes (now)	Yes currently	No	No	Yes	Yes	Yes	Yes	7
348	Public	1	0	XX	Black	5-12 years of schooling	1,851 - 5,000 per month	Fair	24.38	92	99	No	Yes	No	No	No	No	No	No	No	No	No	No	No	No	No	No	No	No	No	No	No	No	No	No	Yes	1	No		No	No never smoked	No never drank alcohol	No	No	Yes	No	Yes	No
349	Public	1	0	XX	Black	Senior secondary schooling (completed high school or equivalent)	Up to 1,850 per month	Excellent	23.81	91	94	Yes	Yes	No	No	No	No	No	No	No	No	No	No	No	No	No	No	No	No	No	No	No	No	No	No	Yes	4	No		No	Yes (in the past)	Yes in the past	Yes	No	Yes	No	Yes	Yes	7
350	Public	1	0	XX	Black	Some secondary schooling	Up to 1,850 per month	Good	34.53	98	96	No	0	No	No	No	No	No	No	No	No	No	No	No	No	No	No	No	No	No	No	No	No	No	No	No	0	No		No	No never smoked	Yes in the past	No	No	Yes	No	No	Yes	4
351	Public	1	0	XX	Black	Senior secondary schooling (completed high school or equivalent)	Up to 1,850 per month	Very good	33.56	112	102	No	Yes	No	No	No	No	No	No	No	No	No	No	No	No	No	No	No	No	No	No	No	No	No	Yes	Yes	2	No		No	Yes (now)	Yes in the past	No	No	No	No	No	Yes	4
352	Public	1	0	XX	Black	Some secondary schooling	Up to 1,850 per month	Fair		98	106	No	Yes	No	Yes	No	No	No	No	No	No	No	No	No	No	No	No	No	No	No	No	No	No	No	No	Yes	1	Yes	13	No	No never smoked	No never drank alcohol	Yes	No	No	No	No	Yes	5
353	Public	1	0	XX	Black	5-12 years of schooling	Up to 1,850 per month	Good	19.97	88	86	No	0	No	No	No	No	No	No	No	No	No	No	No	No	No	No	No	No	No	No	No	No	No	No	No	0	No		No	Yes (now)	Yes currently	Yes	No	No	No	No	Yes	7
354	Public	1	0	XX	Black	Some secondary schooling	Up to 1,850 per month	Good	28.01	97	99	No	0	No	No	No	No	No	No	No	No	No	No	No	No	No	No	No	No	No	No	No	No	No	No	No	0	Yes	37	No	No never smoked	No never drank alcohol	Yes	No	No	No	Yes	No
355	Public	1	0	XX	Black	Senior secondary schooling (completed high school or equivalent)	Up to 1,850 per month	Good	25.06	89	102	No	0	No	No	No	No	No	No	No	No	No	No	No	No	No	No	No	No	No	No	No	No	No	No	No	0	Yes	17	No	No never smoked	Yes in the past	No	No	Yes	No	Yes	Yes	7
356	Public	1	0	XX	Black	Some secondary schooling	Up to 1,850 per month	Good	26.23	102	108	Yes	Yes	No	No	No	No	No	No	No	No	No	No	No	No	No	No	No	No	No	No	No	No	No	No	Yes	2	Yes	17	No	Yes (in the past)	Yes in the past	Yes	No	No	No	Yes	No
357	Public	1	0	XX	Black	Some secondary schooling	Up to 1,850 per month	Fair	24.84	91	96	No	0	No	No	No	No	No	No	No	No	No	No	No	No	No	No	No	No	No	No	No	No	No	No	No	0	No		No	No never smoked	No never drank alcohol	No	No	No	No	No	No
358	Public	1	0	XX	Black	5-12 years of schooling	1,851 - 5,000 per month	Fair	25.25	90	101	No	Yes	No	No	No	No	No	No	No	No	No	No	No	No	No	No	No	No	No	No	No	No	No	No	Yes	1	No		No	Yes (now)	Yes currently	No	No	Yes	Yes	No	No
359	Public	1	0	XX	Black	Some secondary schooling	1,851 - 5,000 per month	Fair	27.36	99	105	No	0	No	No	No	No	Yes	No	No	No	No	No	No	No	No	No	No	No	No	No	No	No	No	No	Yes	4	Yes	10	No	No never smoked	Yes currently	No	No	Yes	No	Yes	No
361	Public	1	0	XX	Black	5-12 years of schooling	Up to 1,850 per month	Fair	25.35	93	100	No	0	No	No	No	No	No	No	No	No	No	No	No	No	No	No	No	No	No	No	No	No	No				Yes	16	No	No never smoked	No never drank alcohol	No	No	Yes	No	No	Yes	5
362	Public	1	0	XX	Black	Senior secondary schooling (completed high school or equivalent)	Up to 1,850 per month	Good	36.05	108	107	No	0	No	No	No	No	No	No	No	No	No	No	No	No	No	No	No	No	No	No	No	No	No	Yes	No	1	Yes	30	No	No never smoked	No never drank alcohol	No	No	No	No	No	Yes	1
363	Public	1	0	XX	Black	0-4 years of schooling	Up to 1,850 per month	Fair	28.09	101	107	No	0	No	No	No	No	No	No	No	No	No	No	No	No	No	No	No	No	No	No	No	No	No	No	No	0	Yes	22	No	No never smoked	Yes currently	No	No	Yes	No	Yes	No
364	Public	1	0	XX	Black	5-12 years of schooling	1,851 - 5,000 per month	Fair	20.76	83	92	No	Yes	No	No	No	No	No	No	No	No	No	No	No	No	No	No	No	No	No	No	No	No	No	No	Yes	1	No		No	Yes (now)	Yes currently	No	No	Yes	No	Yes	No
366	Public	1	0	XX	Black	Some secondary schooling	1,851 - 5,000 per month	Good	23.03	84	94	Yes	Yes	No	No	No	No	No	No	No	No	No	No	No	No	No	No	No	No	No	No	No	No	No	No	Yes	2	No		No	No never smoked	Yes currently	Yes	No	No	No	No	Yes	7
367	Public	1	0	XX	Black	Senior secondary schooling (completed high school or equivalent)	Up to 1,850 per month	Good	32.27	107	117	No	0	No	No	No	No	No	No	No	No	No	No	No	No	No	No	No	No	No	No	No	No	No	Yes	No	1	Yes	21	No	No never smoked	No never drank alcohol	No	No	Yes	No	Yes	Yes	4
369	Public	1	0	XX	Black	5-12 years of schooling	Up to 1,850 per month	Fair	20.44	73	80	No	Yes	No	No	No	No	No	No	No	No	No	No	No	No	No	No	No	No	No	No	No	No	No	No	Yes	1	No		No	Yes (now)	Yes currently	No	No	Yes	No	Yes	No
370	Public	1	0	XX	Black	Some secondary schooling	Up to 1,850 per month	Fair	28.73			No	0	No	No	No	No	No	No	No	No	No	No	No	No	No	No	No	No	No	No	No	No	No				Yes	53	No	No never smoked	Yes currently	No	No	Yes	No	No	Yes	7
371	Public	1	0	XX	Black	5-12 years of schooling	Up to 1,850 per month	Good	23.89	90	98	No	0	No	No	No	No	No	No	No	No	No	No	No	No	No	No	No	No	No	No	No	No	No	No	No	0	No		No	Yes (in the past)	Yes currently	No	No	No	No	No	No
372	Public	1	0	XX	Black	0-4 years of schooling	Up to 1,850 per month	Good	27.66	101	106	No	Yes	No	No	No	No	No	No	No	No	No	No	No	No	No	No	No	No	No	No	No	No	No	No	Yes	1	Yes	15	No	No never smoked	No never drank alcohol	No	No	No	No	No	Yes	4
375	Public	1	0	XX	Black	Some secondary schooling	Up to 1,850 per month	Excellent	22.65	91	104	No	0	No	No	No	No	No	No	No	No	No	No	No	No	No	No	No	No	No	No	No	No	No	No	No	0	No		No	No never smoked	No never drank alcohol	No	No	No	No	No	Yes	5
376	Public	1	0	XX	Black	No Formal Education	Up to 1,850 per month	Good	15.6	75	84	No	Yes	No	No	No	No	No	No	No	No	No	No	No	No	No	No	No	No	No	No	No	No	No	No	Yes	1	Yes	15	No	Yes (now)	Yes currently	No	No	No	No	No	Yes	1
377	Public	1	0	XX	Black	Some secondary schooling	Up to 1,850 per month	Good	25.82	92	94	Yes	Yes	No	No	No	No	No	No	No	No	No	No	No	No	No	No	No	No	No	No	No	No	No	No	Yes	2	No		No	Yes (now)	Yes currently	No	No	Yes	No	No	Yes	7
378	Public	1	0	XX	Black	5-12 years of schooling	Up to 1,850 per month	Fair	17.1	78	87	No	0	No	No	No	No	No	No	No	No	No	No	No	No	No	No	No	No	No	No	No	No	No	No	No	0	No		No	Yes (now)	Yes currently	No	No	No	No	No	Yes	3
379	Public	1	0	XX	Black	No Formal Education	Up to 1,850 per month	Good	26.35	92	100	No	Yes	No	No	No	No	No	No	No	No	No	No	No	No	No	No	No	No	No	No	No	No	No	No	Yes	1	No		No	Yes (in the past)	Yes currently	Yes	No	No	No	No	Yes	7
380	Public	1	0	XX	Black	Some secondary schooling	Up to 1,850 per month	Fair	21.72	86	103	No	0	No	No	No	No	No	No	No	No	No	No	No	No	No	No	No	No	No	No	No	No	No	No	No	0	No		No	Yes (now)	Yes in the past	Yes	No	Yes	No	No	Yes	2
381	Public	1	0	XX	Black	Some secondary schooling	Up to 1,850 per month	Good	27.74	99	102	Yes	0	No	No	No	No	No	No	No	No	No	No	No	No	No	No	No	No	No	No	No	No	No	No	No	1	Yes	18	No	No never smoked	No never drank alcohol	No	No	Yes	No	No	Yes	1
382	Public	1	0	XX	Black	No Formal Education	Up to 1,850 per month	Fair	25.54	100	102	Yes	Yes	No	No	No	No	No	No	No	No	No	No	No	No	No	No	No	No	No	No	No	No	No	No	Yes	2	Yes	19	No	Yes (now)	No never drank alcohol	No	No	No	No	No	No
383	Public	1	0	XX	Black	5-12 years of schooling	Up to 1,850 per month	Good	26.84	85	93	No	Yes	No	No	No	No	No	No	No	No	No	No	No	No	No	No	No	No	No	No	No	No	No	No	Yes	4	No		No	Yes (now)	Yes currently	Yes	No	No	Yes	No	Yes	2
384	Public	1	0	XX	Black	Some secondary schooling	Up to 1,850 per month	Good	22.95	84	100	No	0	No	No	No	No	No	Yes	No	No	No	No	No	No	No	No	No	No	No	No	No	No	No	No	No	0	No		No	Yes (in the past)	Yes in the past	No	No	Yes	No	No	No
385	Public	1	0	XX	Black	5-12 years of schooling	Up to 1,850 per month	Good	26.99	90	98	Yes	Yes	No	No	No	No	No	No	No	No	No	No	No	No	No	No	No	No	No	No	No	No	No	No	Yes	2	No		No	No never smoked	Yes in the past	No	No	No	No	No	Yes	7
386	Public	1	0	XX	Black	Some secondary schooling	Up to 1,850 per month	Fair	32.87	99	102	No	Yes	No	No	No	No	No	No	No	No	No	No	No	No	No	No	No	No	No	No	No	No	No	No	Yes	1	No		No	No never smoked	Yes currently	No	No	Yes	No	No	Yes	2
387	Public	1	0	XX	Black	5-12 years of schooling	Chose not to answer	Fair	26.56	84	91	No	Yes	No	No	No	No	No	Yes	No	No	No	No	No	No	No	No	No	No	No	No	No	No	No	No	Yes	1	No		No	No never smoked	No never drank alcohol	No	No	Yes	No	Yes	No
389	Public	1	0	XX	Black	0-4 years of schooling	Up to 1,850 per month	Good	22.53	80	89	No	0	No	No	No	No	No	No	No	No	No	No	No	No	No	No	No	No	No	No	No	No	No	No	No	0	No		No	No never smoked	No never drank alcohol	No	No	No	No	No	Yes	7
390	Public	1	0	XX	Black	Senior secondary schooling (completed high school or equivalent)	Up to 1,850 per month	Good	26.18	87	89	No	Yes	No	No	No	No	No	No	No	No	No	No	No	No	No	No	No	No	No	No	No	No	No	No	Yes	1	No		No	No never smoked	No never drank alcohol	No	No	No	Yes	No	No
391	Public	1	0	XX	Black	Senior secondary schooling (completed high school or equivalent)	Up to 1,850 per month	Very good	21.83	82	88	No	Yes	No	No	No	No	No	No	No	No	No	No	No	No	No	No	No	No	No	No	No	No	No	No	Yes	1	Yes	10	No	No never smoked	No never drank alcohol	No	No	No	No	No	Yes	7
392	Public	1	0	XX	Black	5-12 years of schooling	Up to 1,850 per month	Poor	25.1	102	110	No	Yes	No	No	No	No	No	No	No	No	No	No	No	No	No	No	No	No	No	No	No	No	No	Yes	Yes	2	Yes	15	No	No never smoked	No never drank alcohol	No	No	No	No	No	No
393	Public	1	0	XX	Black	Some secondary schooling	Up to 1,850 per month	Good	25.59	94	100	No	0	No	No	No	No	No	No	Yes	No	No	No	No	No	No	No	No	No	No	No	No	No	No	No	No	0	Yes	17	No	Yes (in the past)	Yes currently	No	No	No	No	No	Yes	7
395	Public	1	0	XX	Black	0-4 years of schooling	Up to 1,850 per month	Good	20.96	86	88	No	Yes	No	No	No	Yes	No	No	No	No	No	No	No	No	No	No	No	No	No	No	No	No	No	No	Yes	1	Yes	28	No	Yes (now)	Yes currently	No	No	No	No	No	Yes	2
396	Public	1	0	XX	Black	Senior secondary schooling (completed high school or equivalent)	Up to 1,850 per month	Excellent	23.94	106	102	No	0	No	No	No	No	No	No	No	No	No	No	No	No	No	No	No	No	No	No	No	No	No	Yes	No	1	No		No	No never smoked	Yes currently	No	No	No	No	No	Yes	3
397	Public	1	0	XX	Black	No Formal Education	Up to 1,850 per month	Fair	24.51	93	96	Yes	Yes	No	No	No	No	No	No	No	No	No	No	No	No	No	No	No	No	No	No	No	No	No	No	Yes	2	No		No	Yes (now)	No never drank alcohol	Yes	No	No	No	No	No
398	Public	1	0	XX	Black	Some secondary schooling	Up to 1,850 per month	Poor	28.03	99	101	No	Yes	No	No	No	No	No	No	No	No	No	No	No	No	No	No	No	No	No	No	No	No	No	No	Yes	4	Yes	15	No	No never smoked	Yes currently	No	No	Yes	Yes	Yes	Yes	2
399	Public	1	0	XX	Black	0-4 years of schooling	1,851 - 5,000 per month	Fair	23.31	91	96	No	Yes	No	No	No	No	No	No	No	No	No	No	No	No	No	No	No	No	No	No	No	No	No	No	Yes	1	No		No	Yes (now)	Yes currently	No	No	No	No	Yes	No
400	Public	1	0	XX	Black	Some secondary schooling	Up to 1,850 per month	Good	22.23	101	98	No	Yes	No	No	No	No	No	No	No	No	No	No	No	No	No	No	No	No	No	No	No	No	No	No	Yes	1	No		No	Yes (now)	Yes currently	No	No	No	No	No	Yes	7
401	Public	1	0	XX	Black	5-12 years of schooling	Up to 1,850 per month	Fair	21.63	93	96	No	Yes	No	No	No	No	No	No	No	No	No	No	No	No	No	No	No	No	No	No	No	No	No	No	Yes	1	No		No	Yes (in the past)	Yes currently	No	No	No	No	No	Yes	4
402	Public	1	0	XX	Black	5-12 years of schooling	Up to 1,850 per month	Good	34.16	118	109	Yes	Yes	No	No	No	No	No	No	No	No	No	No	No	No	No	No	No	No	No	No	No	No	No	Yes	Yes	3	Yes	28	No	No never smoked	No never drank alcohol	No	No	No	No	No	Yes	5
403	Public	1	0	XX	Black	Some secondary schooling	Up to 1,850 per month	Fair	22.53	99	101	Yes	0	No	No	No	No	No	No	No	No	No	No	No	No	No	No	No	No	No	No	No	No	No	No	No	1	Yes	45	No	Yes (in the past)	Yes in the past	Yes	No	No	No	No	No
404	Public	1	0	XX	Black	Senior secondary schooling (completed high school or equivalent)	Up to 1,850 per month	Good	17.86	85	85	No	Yes	No	No	No	No	No	No	No	No	No	No	No	No	No	No	No	No	No	No	No	No	No	No	Yes	1	No		No	Yes (now)	Yes currently	No	No	No	No	No	Yes	5
405	Public	1	0	XX	Black	Some secondary schooling	Up to 1,850 per month	Good	30.11	91	97	Yes	Yes	No	No	No	No	No	No	No	No	No	No	No	No	No	No	No	No	No	No	No	No	No	No	Yes	2	Yes	32	No	No never smoked	No never drank alcohol	Yes	No	Yes	Yes	Yes	Yes	7
406	Public	1	0	XX	Black	Senior secondary schooling (completed high school or equivalent)	Up to 1,850 per month	Good	21.48	81	94	No	0	No	No	No	No	No	No	No	No	No	No	No	No	No	No	No	No	No	No	No	No	No	No	No	0	Yes	15	No	Yes (now)	Yes currently	No	No	No	No	No	Yes	7
407	Public	1	0	XX	Black	Some secondary schooling	Up to 1,850 per month	Very good	22.68	89	95	Yes	Yes	Yes	No	No	No	No	No	No	No	No	No	No	No	No	No	No	No	No	No	No	No	No	No	Yes	4	No		No	Yes (in the past)	No never drank alcohol	No	No	No	No	No	Yes	2
408	Public	1	0	XX	Black	5-12 years of schooling	Up to 1,850 per month	Fair	30.8	112	104	No	Yes	No	No	No	No	No	No	No	No	No	No	No	No	No	No	No	No	No	No	No	No	No	Yes	Yes	2	No		No	No never smoked	No never drank alcohol	No	No	No	No	No	Yes	2
409	Public	1	0	XX	Black	0-4 years of schooling	1,851 - 5,000 per month	Fair	21.47	98	87	No	Yes	No	No	No	No	No	No	No	No	No	No	No	No	No	No	No	No	No	No	No	No	No	No	Yes	1	No		No	No never smoked	Yes currently	No	No	Yes	Yes	No	No
410	Public	1	0	XX	Black	Some secondary schooling	Chose not to answer	Good	26.22	97	103	No	Yes	No	No	No	No	No	No	No	No	No	No	No	No	No	No	No	No	No	No	No	No	No	No	Yes	1	Yes	20	No	Yes (in the past)	No never drank alcohol	No	No	No	No	No	Yes	7
411	Public	1	0	XX	Black	0-4 years of schooling	Chose not to answer	Good	20.96	79	85	No	Yes	No	No	No	No	No	Yes	No	No	No	No	No	No	No	No	No	No	No	No	No	No	No	No	Yes	1	Yes	12	No	Yes (now)	Yes currently	No	No	Yes	No	Yes	Yes	7
413	Public	1	0	XX	Black	0-4 years of schooling	Up to 1,850 per month	Fair	23.63	81	90	No	Yes	No	No	No	No	No	Yes	No	No	No	No	No	No	No	No	No	No	No	No	No	No	No	No	Yes	1	Yes	17	No	No never smoked	No never drank alcohol	No	No	Yes	No	No	Yes	2
414	Public	1	0	XX	Black	Senior secondary schooling (completed high school or equivalent)	Up to 1,850 per month	Fair	28.08	112	104	Yes	Yes	No	No	No	No	No	No	No	No	No	No	No	No	No	No	No	No	No	No	No	No	No	Yes	Yes	3	No		No	Yes (now)	No never drank alcohol	Yes	No	No	No	No	No
415	Public	1	0	XX	Black	College graduate (Bachelors degree, Higher National Diploma)	Chose not to answer	Fair	42.94	125	119	No	0	No	No	No	No	No	No	No	No	No	No	No	No	No	No	No	No	No	No	No	No	No	Yes	No	1	Yes	20	No	Yes (in the past)	Yes in the past	No	No	Yes	No		Yes	2
416	Public	1	0	XX	Black	Some secondary schooling	Up to 1,850 per month	Fair	22.31	81	82	No	0	No	No	No	No	No	Yes	No	No	No	No	No	No	No	No	No	No	No	No	No	No	No	No	No	0	Yes	13	No	Yes (in the past)	Yes currently	No	No	No	No	No	No
417	Public	1	0	XX	Black	5-12 years of schooling	1,851 - 5,000 per month	Fair	27.68	87	94	No	0	No	No	No	No	No	No	No	No	No	No	No	No	No	No	No	No	No	No	No	No	No	No	No	0	Yes	16	No	Yes (now)	Yes currently	No	No	Yes	Yes	No	No
418	Public	1	0	XX	Black	5-12 years of schooling	1,851 - 5,000 per month	Fair	22.23	79	88	No	0	No	No	No	No	No	No	No	No	No	No	No	No	No	No	No	No	No	No	No	No	No	No	No	0	No		No	Yes (now)	Yes currently	No	No	Yes	No	Yes	No
419	Public	1	0	XX	Black	Senior secondary schooling (completed high school or equivalent)	Up to 1,850 per month	Fair	24.68	88	86	No	Yes	No	No	No	No	No	No	No	No	No	No	No	No	No	No	No	No	No	No	No	No	No	No	Yes	1	Yes	18	No	Yes (in the past)	Yes currently	No	No	Yes	No	No	Yes	5
420	Public	1	0	XX	Black	5-12 years of schooling	Chose not to answer	Good	25.5	92	104	No	Yes	No	No	No	No	No	No	No	No	No	No	No	No	No	No	No	No	No	No	No	No	No	No	Yes	1	Yes	15	No	No never smoked	Yes currently	Yes	No	No	No	No	Yes	5
421	Public	1	0	XX	Black	0-4 years of schooling	Up to 1,850 per month	Fair	27.76	99	97	No	Yes	No	No	No	No	No	No	No	No	No	No	No	No	No	No	No	No	No	No	No	No	No	No	Yes	1	Yes	1	No	Yes (in the past)	Yes currently	No	No	Yes	No	No	Yes	3
422	Public	1	0	XX	Black	Some secondary schooling	Up to 1,850 per month	Poor	24.51	93	98	No	Yes	Yes	No	No	No	No	No	No	No	No	No	No	No	Yes	No	No	No	No	No	No	No	Yes	No	Yes	4	Yes	20	No	Yes (in the past)	Yes currently	No	No	No	No	No	Yes	7
423	Public	1	0	XX	Black	Senior secondary schooling (completed high school or equivalent)	Chose not to answer	Very good	21.36	75	80	No	0	No	No	No	No	No	Yes	No	No	No	No	No	No	No	No	No	No	No	No	No	No	No	No	No	0	Yes	23	No	Yes (now)	Yes currently	No	No	Yes	No	Yes	Yes	7
424	Public	1	0	XX	Black	Senior secondary schooling (completed high school or equivalent)	Up to 1,850 per month	Good	27.44	107	109	No	0	No	No	No	No	No	No	No	No	No	No	No	No	No	No	No	No	No	No	No	No	No	Yes	No	1	No		No	Yes (in the past)	Yes in the past	No	No	No	No	No	Yes	4
425	Public	1	0	XX	Black	0-4 years of schooling	1,851 - 5,000 per month	Fair	20.8	86	89	No	0	No	No	No	No	No	No	No	No	No	No	No	No	No	No	No	No	No	No	No	No	No	No	Yes	4	No		No	No never smoked	Yes currently	No	No	Yes	No	Yes	Yes	1
426	Public	1	0	XX	Black	Some secondary schooling	Up to 1,850 per month	Poor	29.34	95	100	Yes	Yes	No	No	No	Yes	No	No	No	No	No	No	No	No	Yes	No	No	No	No	No	No	No	No	No	Yes	2	No		No	Yes (in the past)	Yes in the past	Yes	No	No	No	No	Yes	7
427	Public	1	0	XX	Black	5-12 years of schooling	Up to 1,850 per month	Good	32.81	110	104	Yes	Yes	No	No	No	No	No	No	No	No	No	No	No	No	No	No	No	No	No	No	No	No	No	Yes	Yes	3	No		No	No never smoked	No never drank alcohol	No	No	Yes	No	Yes	Yes	7
428	Public	1	0	XX	Black	Some secondary schooling	1,851 - 5,000 per month	Excellent	30.39	104	112	No	0	No	No	No	No	No	No	No	No	No	No	No	No	No	No	No	No	No	No	No	No	No	Yes	Yes	5	No		No	Yes (now)	No never drank alcohol	No	No	Yes	No	Yes	No
429	Public	1	0	XX	Black	Post-high school training (e.g.. Vocational or technical training)	Up to 1,850 per month	Good	20.6	92	97	No	0	No	No	No	No	No	Yes	No	No	No	No	No	No	No	No	No	No	No	No	No	No	No	No	No	0	Yes	20	No	No never smoked	Yes in the past	No	No	No	No	No	Yes	7
430	Public	1	0	XX	Black	Some secondary schooling	Up to 1,850 per month	Fair	45.91	132	130	Yes	Yes	No	No	No	No	No	No	No	No	No	No	No	No	No	No	No	No	No	No	No	No	Yes	Yes	Yes	5	No		No	No never smoked	Yes in the past	No	No	No	No	No	Yes	3
431	Public	1	0	XX	Black	College graduate (Bachelors degree, Higher National Diploma)	1,851 - 5,000 per month	Very good	35.42	127	114	No	Yes	No	No	No	No	No	No	No	No	No	No	No	No	No	No	No	No	No	No	No	No	No	Yes	Yes	2	No		No	No never smoked	No never drank alcohol	No	No	Yes	No	No	Yes	1
432	Public	1	0	XX	Black	Senior secondary schooling (completed high school or equivalent)	Chose not to answer	Good	28.96	100	107	Yes	Yes	No	No	No	No	No	No	No	No	No	No	No	No	No	No	No	No	No	No	No	No	No	No	Yes	2	No		No	No never smoked	Yes currently	Yes	No	No	No	No	Yes	2
433	Public	1	0	XX	Black	Senior secondary schooling (completed high school or equivalent)	15,001 - 20,000 per month	Good	21.97	85	85	No	0	No	No	No	No	No	Yes	No	No	No	No	No	No	No	No	No	No	No	No	No	No	No	No	No	0	No		No	Yes (now)	Yes currently	No	No	Yes	No	Yes	Yes	7
434	Public	1	0	XX	Black	5-12 years of schooling	Up to 1,850 per month	Very good	26.53	107	96	No	0	No	No	No	No	No	No	No	No	No	No	No	No	No	No	No	No	No	No	No	No	No	Yes	Yes	5	No		No	Yes (now)	No never drank alcohol	No	No	No	No	No	Yes	2
435	Public	1	0	XX	Black	Some secondary schooling	Up to 1,850 per month	Good	28.41	111	115	No	Yes	No	No	No	No	No	No	No	No	No	No	No	No	No	No	No	No	No	No	No	No	No	Yes	Yes	2	No		No	Yes (now)	Yes currently	No	No	Yes	No	Yes	Yes	1
436	Public	1	0	XX	Black	Senior secondary schooling (completed high school or equivalent)	Up to 1,850 per month	Good	26.84	81	84	Yes	Yes	No	No	No	No	No	No	No	No	No	No	No	No	No	No	No	No	No	No	No	No	No	No	Yes	2	Yes	1	No	Yes (in the past)	No never drank alcohol	No	No	No	No	No	Yes	3
438	Public	1	0	XX	Black	Senior secondary schooling (completed high school or equivalent)	Up to 1,850 per month	Good	21.61	88	93	No	0	No	No	No	No	No	No	No	No	No	No	No	No	No	No	No	No	No	No	No	No	No	No	No	0	No		No	Yes (now)	Yes currently	No	No	No	No	Yes	Yes	4
439	Public	1	0	XX	Black	Senior secondary schooling (completed high school or equivalent)	1,851 - 5,000 per month	Excellent	28.04	86	90	No	0	No	No	No	No	No	No	No	No	No	No	No	No	No	No	No	No	No	No	No	No	No	No	No	0	No		No	No never smoked	No never drank alcohol	No	No	Yes	Yes	Yes	Yes	2
441	Public	1	0	XX	Black	5-12 years of schooling	Up to 1,850 per month	Very good	29.07	94	108	No	0	No	No	No	No	No	No	No	No	No	No	No	No	No	No	No	No	No	No	No	No	No	No	Yes	4	No		No	Yes (now)	Yes currently	Yes	No	No	Yes	Yes	Yes	3
442	Public	1	0	XX	Black	No Formal Education	Up to 1,850 per month	Fair	31.1	112	117	No	Yes	No	No	No	No	No	No	No	No	No	No	No	No	No	No	No	No	No	No	No	No	No	Yes	Yes	2	No		No	Yes (in the past)	Yes currently	No	No	Yes	No	No	No
443	Public	1	0	XX	Black	0-4 years of schooling	Up to 1,850 per month	Good	19.32	87	96	No	0	No	No	No	No	No	No	No	No	No	No	No	No	No	No	No	No	No	No	No	No	No	No	No	0	Yes	18	No	Yes (now)	No never drank alcohol	No	No	No	No	No	No
444	Public	1	0	XX	Black	No Formal Education	Up to 1,850 per month	Good	18.67	82	89	No	Yes	No	No	No	No	No	No	No	No	No	No	No	No	No	No	No	No	No	No	No	No	No	No	Yes	1	No		No	No never smoked	Yes currently	Yes	No	No	No	No	Yes	5
445	Public	1	0	XX	Black	5-12 years of schooling	Up to 1,850 per month	Very good	20.86	86	93	No	Yes	No	No	No	No	No	No	No	No	No	No	No	No	No	No	No	No	No	No	No	No	No	No	Yes	1	Yes	20	No	No never smoked	Yes currently	No	No	Yes	No	Yes	Yes	2
446	Public	1	0	XX	Black	5-12 years of schooling	Up to 1,850 per month	Good	18.73	85	91	No	Yes	No	No	No	No	No	No	No	No	No	No	No	No	Yes	No	No	No	No	No	No	No	No	No	Yes	1	No		No	Yes (now)	Yes in the past	No	No	No	No	Yes	No
447	Public	1	0	XX	Black	Some secondary schooling	Up to 1,850 per month	Good	23.03	88	90	No	0	No	No	No	No	No	No	No	No	No	No	No	No	Yes	No	No	No	No	No	No	No	No	No	Yes	4	Yes	12	No	Yes (now)	Yes currently	No	No	No	No	No	Yes	7
448	Public	1	0	XX	Black	Senior secondary schooling (completed high school or equivalent)	Up to 1,850 per month	Excellent	26.15	98	105	No	Yes	No	No	No	No	No	No	No	No	No	No	No	No	No	No	No	No	No	No	No	No	No	No	Yes	1	Yes	20	No	No never smoked	Yes currently	Yes	No	Yes	No	Yes	Yes	7
449	Public	1	0	XX	Black	Some secondary schooling	Up to 1,850 per month	Good	20.24	98	95	No	0	No	No	No	No	No	No	No	No	No	No	No	No	No	No	No	No	No	No	No	No	No	No	No	0	No		No	No never smoked	Yes in the past	Yes	No	Yes	No	No	Yes	3
450	Public	1	0	XX	Black	Some secondary schooling	Up to 1,850 per month	Excellent	29.07	95	105	No	0	No	No	No	No	No	No	No	No	No	No	No	No	No	No	No	No	No	No	No	No	No	No	Yes	4	Yes	23	No	Yes (in the past)	No never drank alcohol	Yes	No	No	No	No	Yes	7
451	Public	1	0	XX	Black	Senior secondary schooling (completed high school or equivalent)	Up to 1,850 per month	Good	23.66	89	94	No	Yes	No	No	No	No	No	No	No	No	No	No	No	No	No	No	No	No	No	No	No	No	No	Yes	Yes	5	Yes	15	No	No never smoked	No never drank alcohol	No	No	Yes	Yes	Yes	Yes	6
452	Public	1	0	XX	Black	Some secondary schooling	Up to 1,850 per month	Fair	29.72	105	106	Yes	Yes	No	No	No	No	No	No	No	No	No	No	No	No	No	No	No	No	No	No	No	No	No	Yes	Yes	3	No		No	No never smoked	No never drank alcohol	No	No	Yes	No	No	Yes	3
453	Public	1	0	XX	Black	Senior secondary schooling (completed high school or equivalent)	Chose not to answer	Good	29.07	97	102	Yes	Yes	No	No	No	No	No	No	No	No	No	No	No	No	No	No	No	No	No	No	No	No	No	No	Yes	2	Yes	20	No	No never smoked	Yes in the past	Yes	No	No	No	No	Yes	2
454	Public	1	0	XX	Black	Some secondary schooling	Up to 1,850 per month	Good	21.2	98	89	No	Yes	No	No	No	No	No	Yes	No	No	No	No	No	No	No	No	No	No	No	No	No	No	No	No	Yes	4	No		No	Yes (in the past)	Yes currently	No	No	Yes	Yes	Yes	Yes	4
455	Public	1	0	XX	Black	College graduate (Bachelors degree, Higher National Diploma)	Up to 1,850 per month	Good	23.3	98	104	Yes	Yes	No	No	No	No	No	No	No	No	No	No	No	No	No	No	No	No	No	No	No	No	No	No	Yes	4	Yes	13	No	No never smoked	No never drank alcohol	No	No	No	Yes	No	Yes	3
456	Public	1	0	XX	Black	Some secondary schooling	Up to 1,850 per month	Good	47.22	133	131	Yes	Yes	Yes	No	No	No	No	No	No	No	No	No	No	No	No	No	No	No	No	No	No	No	No	Yes	Yes		No		No	No never smoked	Yes in the past	No	No	No	No	Yes	No
457	Public	1	0	XX	Black	5-12 years of schooling	Up to 1,850 per month	Poor	28.55	95	94	No	Yes	No	No	No	No	No	Yes	No	No	No	No	No	No	No	Yes	No	No	No	No	No	No	Yes	No	Yes	1	Yes	50	No	No never smoked	No never drank alcohol	Yes	No	No	No	No	Yes	5
458	Public	1	0	XX	Black	No Formal Education	Chose not to answer	Good	16.22	80	83	No	0	No	No	No	No	No	Yes	No	No	No	No	No	No	No	No	No	No	No	No	No	No	No	No	No	0	No		No	Yes (now)	Yes in the past	Yes	No	Yes	No	Yes	Yes	7
459	Public	1	0	XX	Black	College graduate (Bachelors degree, Higher National Diploma)	Up to 1,850 per month	Good	25.77	88	92	No	Yes	Yes	No	No	No	No	No	No	No	No	No	No	No	No	No	No	No	No	No	No	No	Yes	No	Yes	2	Yes	16	No	No never smoked	No never drank alcohol	Yes	No	Yes	No	Yes	Yes	3
460	Public	1	0	XX	Black	Some secondary schooling	Up to 1,850 per month	Good	31.25	107	115	Yes	Yes	No	No	No	No	No	No	No	No	No	No	No	No	No	No	No	No	No	No	No	No	No	Yes	Yes	5	No		No	No never smoked	No never drank alcohol	Yes	No	No	No	No	Yes	7
461	Public	1	0	XX	Black	0-4 years of schooling	Up to 1,850 per month	Good	29.4	104	105	No	Yes	No	No	No	No	No	No	No	No	No	No	No	No	No	No	No	No	No	No	No	No	Yes	Yes	Yes	5	Yes	11	No	Yes (in the past)	Yes currently	Yes	No	Yes	No	No	Yes	2
462	Public	1	0	XX	Black	Some secondary schooling	Up to 1,850 per month	Very good	17.15	77	80	No	0	No	No	No	No	No	No	No	No	No	No	No	No	No	No	No	No	No	No	No	No	No	No	No	0	No		No	Yes (now)	Yes currently	Yes	No	Yes	Yes	Yes	Yes	4
463	Public	1	0	XX	Black	Some secondary schooling	Up to 1,850 per month	Good	28.73	98	103	No	Yes	No	No	No	No	No	No	No	No	No	No	No	No	No	No	No	No	No	No	No	No	No	No	Yes	1	Yes	19	No	No never smoked	Yes currently	No	No	No	No	No	Yes	7
464	Public	1	0	XX	Black	College graduate (Bachelors degree, Higher National Diploma)	Up to 1,850 per month	Good	21.22	90	93	No	0	No	No	No	No	No	No	No	No	No	No	No	No	No	No	No	No	No	No	No	No	No	No	No	0	No		No	No never smoked	Yes currently	Yes	No	Yes	No	Yes	Yes	3
465	Public	1	0	XX	Black	5-12 years of schooling		Very good	22.31	74	78	No	0	No	No	No	No	No	No	No	No	No	No	No	No	No	No	No	No	No	No	No	No	No	No	No	0	No		No	Yes (now)	Yes currently	No	No	Yes	Yes	Yes	Yes	7
466	Public	1	0	XX	Black	Senior secondary schooling (completed high school or equivalent)	Chose not to answer	Good	25.76	107	104	No	0	No	No	No	No	No	Yes	No	No	No	No	No	No	No	No	No	No	No	No	No	No	No	Yes	No	1	No		No	No never smoked	No never drank alcohol	Yes	No	No	No	No	Yes	7
467	Public	1	0	XX	Black	Senior secondary schooling (completed high school or equivalent)	Up to 1,850 per month	Good	30.81	107	111	Yes	Yes	No	No	No	No	No	No	No	No	No	No	No	No	No	No	No	No	No	No	No	No	No	Yes	Yes	5	Yes	25	No	Yes (now)	No never drank alcohol	Yes	No	Yes	Yes	Yes	Yes	2
468	Public	1	0	XX	Black	Post-high school training (e.g.. Vocational or technical training)	Chose not to answer	Good	27.55	88	102	No	0	No	No	No	No	No	No	No	No	No	No	No	No	No	No	No	No	No	No	No	No	No	No	No	0	Yes	1	No	No never smoked	Yes currently	No	No	Yes	No	Yes	Yes	7
469	Public	1	0	XX	Black	Senior secondary schooling (completed high school or equivalent)	Up to 1,850 per month	Poor	17.26	70	67	Yes	0	No	No	No	No	No	No	No	No	No	No	No	No	Yes	Yes	No	No	No	No	No	No	Yes	Yes	Yes	5	Yes	63	No	Yes (in the past)	Yes in the past	No	No	No	No	No	Yes	2
470	Public	1	0	XX	Black	No Formal Education	Up to 1,850 per month	Good	30.06	103	106	Yes	Yes	No	No	No	No	No	No	No	No	No	No	No	No	No	No	No	No	No	No	No	No	No	Yes	Yes	3	Yes	18	No	Yes (now)	No never drank alcohol	No	No	No	No	No	Yes	3
471	Public	1	0	XX	Black	Some secondary schooling	Up to 1,850 per month	Good	23.67	89	84	Yes	Yes	Yes	No	No	No	No	No	No	No	No	No	No	No	No	No	No	No	No	No	No	No	No	No	Yes	4	Yes	1	No	Yes (now)	Yes currently	No	No	No	Yes	No	Yes	5
472	Public	1	0	XX	Black	Some secondary schooling	Up to 1,850 per month	Good	46.43	111	106	No	Yes	No	No	No	No	No	No	No	No	No	No	No	No	No	No	No	No	No	No	No	No	No	Yes	Yes	2	No		No	No never smoked	No never drank alcohol	No	No	No	No	No	Yes	5
473	Public	1	0	XX	Black	Some secondary schooling	Up to 1,850 per month	Very good	20.57	88	99	Yes	0	No	No	No	No	No	No	No	No	No	No	No	No	No	No	No	No	No	No	No	No	No	No	No	2	Yes	73	No	Yes (in the past)	Yes in the past	Yes	No	No	No	No	Yes	7
474	Public	1	0	XX	Black	Some secondary schooling	Up to 1,850 per month	Very good	16.91	79	91	No	0	No	No	No	No	No	No	No	No	No	No	No	No	No	No	No	No	No	No	No	No	No	No	No	0	Yes	26	No	Yes (now)	No never drank alcohol	No	No	No	No	No	Yes	7
475	Public	1	0	XX	Black	Some secondary schooling	Up to 1,850 per month	Good	26.85	98	101	No	0	No	No	No	No	No	No	No	No	No	No	No	No	No	No	No	No	No	No	No	No	No	No	Yes	4	No		No	Yes (now)	Yes currently	No	No	No	No	No	Yes	7
476	Public	1	0	XX	Black	0-4 years of schooling	Up to 1,850 per month	Good	28.34	96	101	No	0	No	No	No	No	No	No	No	No	No	No	No	No	No	No	No	No	No	No	No	No	No	No	No	0	Yes	68	No	Yes (in the past)	Yes in the past	Yes	No	No	No	No	Yes	7
477	Public	1	0	XX	Black	Some secondary schooling	Chose not to answer	Good	27.99	91	98	No	0	No	No	No	No	No	No	No	No	No	No	No	No	No	No	No	No	No	No	No	No	No	No	No	0	Yes	7	No	Yes (in the past)	Yes in the past	No	No	Yes	Yes	Yes	Yes	7
478	Public	1	0	XX	Black	Some secondary schooling	Up to 1,850 per month	Excellent	28.67	102	104	No	Yes	No	No	No	No	No	No	No	No	No	No	No	No	No	No	No	No	No	No	No	No	Yes	Yes	Yes	5	Yes	18	No	Yes (now)	Yes currently	No	No	No	No	No	Yes	2
479	Public	1	0	XX	Black	No Formal Education	Up to 1,850 per month	Good	32.89	123	125	No	Yes	No	No	No	No	No	No	No	No	No	No	No	No	No	No	No	No	No	No	No	No	No	Yes	Yes	2	Yes	30	No	Yes (now)	Yes currently	Yes	No	No	No	No	Yes	3
480	Public	1	0	XX	Black	Senior secondary schooling (completed high school or equivalent)	Up to 1,850 per month	Good	26.81	89	91	Yes	Yes	Yes	No	No	No	No	No	No	No	No	No	No	No	No	No	No	No	No	No	No	No	No	Yes	Yes	5	Yes	10	No	No never smoked	No never drank alcohol	No	No	No	Yes	Yes	Yes	1
481	Public	1	0	XX	Black	Senior secondary schooling (completed high school or equivalent)	Chose not to answer	Good	23.44	78	82	No	Yes	No	No	No	No	No	No	No	No	No	No	No	No	No	No	No	No	No	No	No	No	No	No	Yes	1	No		No	No never smoked	Yes currently	No	No	No	No	No	Yes	7
482	Public	1	0	XX	Black	Some secondary schooling	Up to 1,850 per month	Good	24.3	97	100	Yes	Yes		No	No	No	No	No	No	No	No	No	No	No	No	No	No	No	No	No	No	No	Dont know	No	Yes	4	No		No	Yes (in the past)	Yes currently	Yes	No	No	No	No	Yes	2
483	Public	1	0	XX	Black	No Formal Education	Up to 1,850 per month	Good	17.78	77	92	No	0	No	No	No	No	No	No	No	No	No	No	No	No	No	No	No	No	No	No	No	No	No	No	No	0	Yes	9	No	Yes (in the past)	Yes in the past	No	No	No	No	No	Yes	4
484	Public	1	0	XX	Black	Senior secondary schooling (completed high school or equivalent)	5,001 - 10,000 per month	Very good	28.06	107	102	Yes	0	No	No	No	No	No	No	No	No	No	No	No	No	No	No	No	No	No	No	No	No	No	Yes	No	2	Yes	33	No	No never smoked	No never drank alcohol	Yes	No	No	No	No	Yes	5
485	Public	1	0	XX	Black	Some secondary schooling	5,001 - 10,000 per month	Very good	22.91	92	98	No	0	No	No	No	No	No	No	No	No	No	No	No	No	No	No	No	No	No	No	No	No	No	No	No	0	Yes	24	No	Yes (now)	Yes currently	No	No	Yes	Yes	Yes	Yes	3
486	Public	1	0	XX	Black	Some secondary schooling	Up to 1,850 per month	Good	25.71	95	97	No	Yes	No	No	No	No	No	No	No	No	No	No	No	No	No	No	No	No	No	No	No	No	No	No	Yes	1	No		No	No never smoked	Yes currently	No	No	No	No	No	Yes	7
487	Public	1	0	XX	Black	Some college (pre-degree, diploma, Certificate, Ordinary National Diploma)	Up to 1,850 per month	Excellent	23.1	92	100	No	0	No	No	No	No	No	No	No	No	No	No	No	No	No	No	No	No	No	No	No	No	No	No	No	0	No		No	Yes (now)	Yes currently	Yes	No	Yes	Yes	Yes	Yes	7
488	Public	1	0	XX	Black	Senior secondary schooling (completed high school or equivalent)	Up to 1,850 per month	Very good	34.64	117	119	No	0	No	No	No	No	No	No	No	No	No	No	No	No	No	No	No	No	No	No	No	No	No	Yes	Yes	5	No		No	Yes (now)	No never drank alcohol	No	No	No	No	No	Yes	5
489	Public	1	0	XX	Black	Some secondary schooling	Up to 1,850 per month	Very good	20.81	89	95	No	0	No	No	No	No	No	No	No	No	No	No	No	No	No	No	No	No	No	No	No	No	No	No	Yes	4	No		No	Yes (now)	Yes currently	Yes	No	Yes	Yes	Yes	Yes	5
490	Public	1	0	XX	Black	5-12 years of schooling	Up to 1,850 per month	Good	26.7	102	104	No	Yes	No	No	No	No	No	No	No	No	No	No	No	No	Yes	No	No	No	No	No	No	No	No	Yes	Yes	5	No		No	No never smoked	Yes currently	Yes	No	No	No	Yes	Yes	7
491	Public	1	0	XX	Black	Some secondary schooling	Up to 1,850 per month	Excellent	24.91	92	98	Yes	Yes	No	No	No	No	No	No	No	No	No	No	No	No	No	No	No	No	No	No	No	No	No	No	Yes	2	No		No	Yes (now)	Yes currently	No	No	Yes	Yes	Yes	Yes	2
492	Public	1	0	XX	Black	Some secondary schooling	Up to 1,850 per month	Poor	16.04	71	83	No	0	No	No	No	Yes	No	No	No	No	No	No	No	No	No	No	No	No	No	No	No	No	No	No	No	0	Yes	16	No	Yes (now)	Yes currently	No	No	No	No	No	No
493	Public	1	0	XX	Black	Some secondary schooling	Up to 1,850 per month	Good	20.94	74	80	No	Yes	No	No	No	No	No	Yes	No	No	No	No	No	No	No	No	No	No	No	No	No	No	No	No	Yes	1	No		No	Yes (now)	Yes currently	No	No	No	No	Yes	Yes	7
494	Public	1	0	XX	Black	Some secondary schooling	Up to 1,850 per month	Very good	36.56	109	102	No	0	No	No	No	No	No	Yes	No	No	No	No	No	No	No	No	No	No	No	No	No	No	No	Yes	Yes	5	Yes	12	No	No never smoked	Yes currently	Yes	No	Yes	No	No	No
495	Public	1	0	XX	Black	Senior secondary schooling (completed high school or equivalent)	Up to 1,850 per month	Excellent	19.25	79	88	No	0	No	No	No	No	No	No	No	No	No	No	No	No	No	No	No	No	No	No	No	No	No	No	Yes	4	No		No	Yes (now)	No never drank alcohol	No	No	No	Yes		Yes	1
496	Public	1	0	XX	Black	Some secondary schooling	Up to 1,850 per month	Fair	25.65	94	99	No	Yes	No	No	No	No	No	Yes	No	No	No	No	No	No	No	No	No	No	No	No	No	No	No	No	Yes	1	No		No	Yes (now)	No never drank alcohol	Yes	Yes	No	No	No	Yes	5
497	Public	1	0	XX	Black	Some secondary schooling	Up to 1,850 per month	Very good	34.06	106	111	No	Yes	No	No	No	No	No	No	No	No	No	No	No	No	No	No	No	No	No	No	No	No	No	Yes	Yes	5	Yes	19	No	Yes (in the past)	Yes currently	No	No	No	No	No	Yes	5
498	Public	1	0	XX	Black	No Formal Education	Up to 1,850 per month	Fair	26.08	91	100	No	Yes	No	No	No	No	No	No	No	No	No	No	No	No	No	No	No	No	No	No	No	No	No	No	Yes	1	No		No	Yes (in the past)	Yes in the past	No	No	No	No	No	No
499	Public	1	0	XX	Black	No Formal Education	1,851 - 5,000 per month	Fair	21.97	90	93	No	0	No	No	No	No	No	Yes	No	No	No	No	No	No	No	No	No	No	No	No	No	No	No	No	No	0	Yes	15	No	Yes (now)	Yes in the past	Yes	No	No	No	No	Yes	5
500	Public	1	0	XX	Black	Some secondary schooling	Chose not to answer	Fair	24.77	74	87	No	0	No	No	No	No	No	Yes	No	No	No	No	No	No	No	No	No	No	No	No	No	No	No	No	No	0	No		No	Yes (now)	Yes in the past	No	No	No	No	No	Yes	7
501	Public	1	0	XX	Black	Senior secondary schooling (completed high school or equivalent)	Up to 1,850 per month	Very good	18.11	77	90	No	Yes	No	No	No	No	No	No	No	No	No	No	No	No	No	No	No	No	No	No	No	No	No	No	Yes	4	No		No	No never smoked	No never drank alcohol	No	No	Yes		Yes	Yes	4
502	Public	1	0	XX	Black	5-12 years of schooling	Up to 1,850 per month	Good	15.47	76	95	No	Yes	No	No	No	No	No	No	No	No	No	No	No	No	No	No	No	No	No	No	No	No	No	No	Yes	4	No		No	Yes (now)	Yes in the past	Yes	No	No	No	No	Yes	5
503	Public	1	0	XX	Black	0-4 years of schooling	Up to 1,850 per month	Good	25.51	94	97	No	Yes	No	No	No	No	No	No	No	No	No	No	No	No	No	No	No	No	No	No	No	No	No	No	Yes	1	No		No	No never smoked	No never drank alcohol	No	No	No	No	Yes	No
504	Public	1	0	XX	Black	Some secondary schooling	Up to 1,850 per month	Fair	34.48	114	106	Yes	Yes	Yes	No	No	No	No	No	No	No	No	No	No	No	No	No	No	No	No	No	No	No	No	Yes	Yes	3	Yes	50	No	No never smoked	No never drank alcohol	No	No	No	No	Yes	No
505	Public	1	0	XX	Black	Senior secondary schooling (completed high school or equivalent)	Up to 1,850 per month	Very good	39.21	116	119	No	0	No	No	No	No	No	No	No	No	No	No	No	No	No	No	No	No	No	No	No	No	No	Yes	No	1	No		No	Yes (in the past)	No never drank alcohol	No	No	No	No	Yes	No
506	Public	1	0	XX	Black	Some secondary schooling	Up to 1,850 per month	Excellent	34.6	110	113	No	0	No	No	No	No	No	No	No	No	No	No	No	No	No	No	No	No	No	No	No	No	No	Yes	No	1	No		No	No never smoked	Yes in the past	Yes	No	Yes	Yes	Yes	Yes	5
507	Public	1	0	XX	Black	0-4 years of schooling	Up to 1,850 per month	Fair	35.06	112	108	No	Yes	No	No	No	No	No	No	No	No	No	No	No	No	Yes	No	No	No	No	No	No	No	No	Yes	Yes	2	No		No	Yes (in the past)	Yes currently	No	No	Yes	No	No	Yes	4
508	Public	1	0	XX	Black	Some secondary schooling	Up to 1,850 per month	Excellent	26.08	91	97	No	0	No	No	No	No	No	No	No	No	No	No	No	No	No	No	No	No	No	No	No	No	No	No	No	0	No		No	Yes (in the past)	Yes in the past	Yes	No	No	No	No	Yes	6
509	Public	1	0	XX	Black	Some secondary schooling	Up to 1,850 per month	Good	32.46	112	99	Yes	Yes	No	No	No	No	No	No	No	No	No	No	No	No	No	No	No	Yes	No	No	No	No	No	Yes	Yes	5	Yes	63	No	Yes (in the past)	No never drank alcohol	No	No	No	No	No	Yes	3
510	Public	1	0	XX	Black	Some secondary schooling	Up to 1,850 per month	Excellent	19.92	85	96	No	0	No	No	No	No	No	No	No	No	No	No	No	No	No	No	No	No	No	No	No	No	No	No	Yes	4	Yes	18	No	No never smoked	No never drank alcohol	No	No	No	No	No	Yes	5
511	Public	1	0	XX	Black	No Formal Education	Up to 1,850 per month	Good	22.5	84	90	No	Yes	No	No	No	No	No	No	No	No	No	No	No	No	No	No	No	No	No	No	No	No	No	No	Yes	1	Yes	10	No	Yes (now)	Yes currently	Yes	No	Yes	No	Yes	Yes	7
512	Public	1	0	XX	Black	Senior secondary schooling (completed high school or equivalent)	Up to 1,850 per month	Good	25.22	111	96	No	0	No	No	No	No	No	No	No	No	No	No	No	No	Yes	No	No	No	No	No	No	No	No	Yes	Yes	5	Yes	19	No	Yes (now)	Yes in the past	No	No	No	Yes	No	Yes	2
513	Public	1	0	XX	Black	Some secondary schooling	1,851 - 5,000 per month	Good	24.03	96	102	Yes	0	No	No	No	No	No	No	No	No	No	No	No	No	No	No	No	No	No	No	No	No	No	No	No	1	No		No	Yes (now)	Yes currently	No	No	No	No	No	Yes	5
514	Public	1	0	XX	Black	Some secondary schooling	Chose not to answer	Excellent	24.52	84	88	No	0	No	No	No	No	No	Yes	No	No	No	No	No	No	No	No	No	No	No	No	No	No	No	No	Yes	4	Yes	19	No	Yes (in the past)	Yes in the past	Yes	No	Yes	Yes	Yes	Yes	7
515	Public	1	0	XX	Black	No Formal Education	Up to 1,850 per month	Very good	23.88	85	89	No	0	No	No	No	No	No	No	No	No	No	No	No	No	No	No	No	No	No	No	No	No	No	No	No	0	No		No	Yes (now)	No never drank alcohol	Yes	No	No	No	No	Yes	4
516	Public	1	0	XX	Black	Some secondary schooling	Up to 1,850 per month	Excellent	23.53	101	103	Yes	Yes	No	No	No	No	No	No	No	No	No	No	No	No	No	No	No	No	No	No	No	No	No	No	Yes	4	No		No	Yes (now)	Yes currently	Yes	No	No	No	No	Yes	7
517	Public	1	0	XX	Black	Senior secondary schooling (completed high school or equivalent)	Up to 1,850 per month	Very good	23.72	91	105	No	Yes	No	No	No	No	No	No	No	No	No	No	No	No	No	No	No	No	No	No	No	No	No	No	Yes	1	Yes	26	No	No never smoked	No never drank alcohol	No	No	Yes	No	Yes	Yes	5
518	Public	1	0	XX	Black	5-12 years of schooling	Up to 1,850 per month	Good	26.18	96	103	No	Yes	No	No	No	No	No	No	No	No	No	No	No	No	No	No	No	No	No	No	No	No	No	No	Yes	4	No		No	Yes (in the past)	Yes in the past	No	No	No	No	No	Yes	4
519	Public	1	0	XX	Black	Some secondary schooling	Up to 1,850 per month	Very good	27.05	94	99	No	Yes	No	No	No	No	No	No	No	No	No	No	No	No	No	No	No	No	No	No	No	No	No	No	Yes	4	No		No	Yes (now)	Yes currently	No	No	No	No	No	Yes	7
520	Public	1	0	XX	Black	Some secondary schooling	Up to 1,850 per month	Good	28.38	92	98	No	0	No	No	No	No	No	No	No	No	No	No	No	No	No	Yes	No	No	No	No	No	No	No	No	No	0	Yes	19	No	Yes (now)	No never drank alcohol	Yes	No	No	No	No	Yes	3
521	Public	1	0	XX	Black	Senior secondary schooling (completed high school or equivalent)	Up to 1,850 per month	Good	24.17	86	90	No	Yes	No	No	No	No	No	No	No	No	No	No	No	No	No	No	No	No	No	No	No	No	No	No	Yes	4	Yes	20	No	No never smoked	Yes currently	No	No	No	No	No	Yes	7
522	Public	1	0	XX	Black	Some secondary schooling	Up to 1,850 per month	Good	22.72	90	89	No	Yes	No	No	No	Yes	No	No	No	No	No	No	No	No	Yes	No	No	No	No	No	No	No	No	No	Yes	4	No		No	No never smoked	No never drank alcohol	Yes	No	No	No	No	Yes	2
523	Public	1	0	XX	Black	Some secondary schooling	Up to 1,850 per month	Good	19.43	74	91	No	Yes	No	No	No	No	No	No	No	No	No	No	No	No	No	No	No	No	No	No	No	No	No	No	Yes	4	Yes	20	No	Yes (now)	No never drank alcohol	No	No	No	No	No	No
524	Public	1	0	XX	Black	Some secondary schooling	Chose not to answer	Excellent	33.51	106	109	No	0	No	No	No	No	No	No	No	No	No	No	No	No	No	No	No	No	No	No	No	No	No	Yes	No	1	Yes	12	No	No never smoked	No never drank alcohol	Yes	No	Yes	Yes	Yes	Yes	5
525	Public	1	0	XX	Black	Senior secondary schooling (completed high school or equivalent)	Up to 1,850 per month	Excellent	41.52	115	117	No	0	No	No	No	No	No	No	No	No	No	No	No	No	No	No	No	No	No	No	No	No	No	Yes	No	1	Yes	12	No	No never smoked	Yes currently	Yes	No	Yes	Yes	Yes	Yes	7
526	Public	1	0	XX	Black	5-12 years of schooling	Up to 1,850 per month	Very good	22.15	89	97	No	0	No	No	No	No	No	No	No	No	No	No	No	No	No	No	No	No	No	No	No	No	No	No	No	0	Yes	16	No	Yes (in the past)	Yes currently	Yes	No	No	No	No	Yes	2
527	Public	1	0	XX	Black	Senior secondary schooling (completed high school or equivalent)	Up to 1,850 per month	Good	47.84	129	124	No	Yes	No	No	No	No	No	No	No	No	No	No	No	No	No	No	No	No	No	No	No	No	No	Yes	Yes	2	Yes	16	No	Yes (now)	Yes currently	No	No	Yes	Yes	Yes	Yes	5
528	Public	1	0	XX	Black	5-12 years of schooling	Up to 1,850 per month	Very good	28.72	101	97	No	Yes	No	No	No	No	No	No	No	No	No	No	No	No	No	No	No	No	No	No	No	No	No	No	Yes	1	Yes	18	No	Yes (in the past)	Yes in the past	Yes	No	Yes	No	No	Yes	3
529	Public	1	0	XX	Black	No Formal Education	Up to 1,850 per month	Excellent	23.94	93	96	No	0	No	No	No	No	No	No	No	No	No	No	No	No	No	No	No	No	No	No	No	No	No	No	No	0	No		No	Yes (now)	Yes currently	Yes	No	Yes	Yes	Yes	Yes	7
530	Public	1	0	XX	Black	Senior secondary schooling (completed high school or equivalent)	1,851 - 5,000 per month	Very good	21.78	96	99	No	0	No	No	No	No	No	No	No	No	No	No	No	No	No	No	No	No	No	No	No	No	No	No	No	0	Yes	17	No	No never smoked	No never drank alcohol	Yes	No	Yes	No	No	Yes	5
531	Public	1	0	XX	Black	Some secondary schooling	Up to 1,850 per month	Good	29.4	109	107	Yes	Yes	No	No	No	No	No	No	No	No	No	No	No	No	No	No	No	No	No	No	No	No	No	Yes	Yes	3	No		No	Yes (now)	Yes in the past	No	No	No	No	No	Yes	7
532	Public	1	0	XX	Black	Some secondary schooling	Up to 1,850 per month	Good	21.19	77	81	No	Yes	Yes	No	No	No	No	No	No	No	No	No	No	No	No	No	No	No	No	No	No	No	No	No	Yes	4	No		No	Yes (in the past)	Yes in the past	Yes	No	No	No	No	Yes	7
533	Public	1	0	XX	Black	5-12 years of schooling	Up to 1,850 per month	Excellent	21.72	88	89	No	0	No	No	No	No	No	No	No	No	No	No	No	No	No	No	No	No	No	No	No	No	No	No	Yes	4	No		No	Yes (now)	Yes currently	No	No	Yes	Yes	Yes	Yes	2
534	Public	1	0	XX	Black	Senior secondary schooling (completed high school or equivalent)	Chose not to answer	Good	16.23	71	83	No	0	No	No	No	No	No	Yes	No	No	No	No	No	No	No	No	No	No	No	No	No	No	No	No	Yes	4	No		No	Yes (now)	Yes currently	Yes	No	No	No	No	Yes	2
535	Public	1	0	XX	Black	Some secondary schooling	5,001 - 10,000 per month	Good	28.37	102	101	Yes	Yes	No	No	No	No	No	No	No	No	No	No	No	No	No	No	No	No	No	No	No	No	No	No	Yes	3	Yes	18	No	Yes (in the past)	Yes in the past	Yes	No	No	No	No	Yes	5
536	Public	1	0	XX	Black	Some secondary schooling	Up to 1,850 per month	Excellent	24.47	116	116	No	0	No	No	No	No	No	No	No	No	No	No	No	No	No	No	No	No	No	No	No	No	No	Yes	Yes	5	Yes	24	No	Yes (in the past)	Yes in the past	Yes	No	Yes	No	No	Yes	5
537	Public	1	0	XX	Black	Some secondary schooling	Up to 1,850 per month	Fair	21.83	87	98	No	0	No	No	No	No	No	No	No	No	No	No	No	No	No	No	No	No	No	No	No	No	No	No	No	0	No		No	Yes (now)	Yes currently	Dont know	No	No	No	No	No
538	Public	1	0	XX	Black	Senior secondary schooling (completed high school or equivalent)	Up to 1,850 per month	Very good	27.38	105	104	No	0	No	No	No	No	No	No	No	No	No	No	No	No	No	No	No	No	No	No	No	No	No	Yes	No	1	Yes	15	No	No never smoked	No never drank alcohol	No	No	No	No	No	Yes	7
539	Public	1	0	XX	Black
540	Public	1	0	XX	Black	0-4 years of schooling	Up to 1,850 per month	Good	21.94	88	92	No	Yes	No	No	No	No	No	No	No	No	No	No	No	No	No	No	No	No	No	No	No	No	No	Yes	Yes	2	No		No	Yes (now)	Yes currently	Yes	No	No	No	No	No
541	Public	1	0	XX	Black	Some secondary schooling	Up to 1,850 per month	Very good	22.91	89	96	Yes	Yes	Yes	No	No	No	No	No	No	No	No	No	No	No	No	No	No	No	No	No	No	No	Yes	Yes	Yes	5	No		No	No never smoked	Yes currently	Yes	No	Yes	No	Yes	Yes	5
542	Public	1	0	XX	Black	No Formal Education	Up to 1,850 per month	Good	20.31	74	76	No	0	No	No	No	No	No	No	No	No	No	No	No	No	No	No	No	No	No	No	No	No	No	No	No	0	Yes	23	No	Yes (in the past)	No never drank alcohol	No	No	No	No	No	Yes	5
543	Public	1	0	XX	Black	Some secondary schooling	1,851 - 5,000 per month	Excellent	25.65	92	104	No	0	No	No	No	No	No	No	No	No	No	No	No	No	No	No	No	No	No	No	No	No	Yes	No	Yes	4	Yes	16	No	No never smoked	No never drank alcohol	No	No	Yes	No	Yes	Yes	5
544	Public	1	0	XX	Black	No Formal Education	Up to 1,850 per month	Very good	31.55	102	98	No	0	No	No	No	No	No	No	No	No	No	No	No	No	No	No	No	No	No	No	No	No	No	Yes	No	1	Yes	19	No	Yes (now)	Yes currently	Yes	No	No	No	No	Yes	5
545	Public	1	0	XX	Black	No Formal Education	Up to 1,850 per month	Good	23.59	86	89	No	Yes	Yes	No	No	No	No	Yes	No	No	No	No	No	No	No	No	No	No	No	No	No	No	No	No	Yes	2	Yes	10	No	No never smoked	No never drank alcohol	Yes	No	Yes	No	No	Yes	7
546	Public	1	0	XX	Black	5-12 years of schooling	Chose not to answer	Good	21.89	83	86	Dont know		Dont know	Dont know	Dont know	Dont know	Dont know	Yes	Dont know	Dont know	Dont know	Dont know	Dont know	Dont know	Dont know	Dont know	Dont know	Dont know	Dont know	Dont know	Dont know	Dont know	Dont know	No	No	0	No		No	No never smoked	No never drank alcohol	Yes	No	No	No	No	Yes	7
547	Public	1	0	XX	Black	Post-high school training (e.g.. Vocational or technical training)	Chose not to answer	Excellent	26.4	96	99	Yes	Yes	No	No	No	No	No	No	No	No	No	No	No	No	No	No	No	No	No	No	No	No	No	No	Yes	4	Yes	17	No	No never smoked	No never drank alcohol	No	No	No	No	No	Yes	5
548	Public	1	0	XX	Black	Some secondary schooling	Up to 1,850 per month	Good	43.03	124	127	No	Yes	No	No	No	No	No	No	No	No	No	No	No	No	No	No	No	No	No	No	No	No	No	Yes	Yes	5	No		No	No never smoked	Yes currently	No	No	No	No	No	Yes	2
549	Public	1	0	XX	Black	Some secondary schooling	Up to 1,850 per month	Good	22.53	85	95	No	0	No	No	No	No	No	No	No	No	No	No	No	No	No	No	No	No	No	No	No	No	No	No	No	0	Yes	49	No	Yes (now)	Yes currently	Yes	No	Yes	No	Yes	Yes	5
550	Public	1	0	XX	Black	Some secondary schooling	Up to 1,850 per month	Good	25.91	98	103	No	Yes	No	Yes	No	No	No	No	No	No	No	No	No	No	No	No	No	No	No	No	No	No	No	No	Yes	1	Yes	21	No	No never smoked	Yes in the past	Yes	No	No	No	No	Yes	4
551	Public	1	0	XX	Black	5-12 years of schooling	Up to 1,850 per month	Good	30.45	103	109	No	Yes	No	No	No	No	No	No	No	No	No	No	No	No	No	No	No	No	No	No	No	No	No	Yes	Yes	2	No		No	Yes (in the past)	Yes in the past	No	No	Yes	No	No	No
552	Public	1	0	XX	Black	0-4 years of schooling	Up to 1,850 per month	Good	22.09	100	106	No	Yes	No	No	No	No	No	No	No	No	No	No	No	No	No	No	No	No	No	No	No	No	No	No	Yes	4	Yes	17	No	No never smoked	Yes in the past	Yes	No	No	No	No	Yes	4
553	Public	1	0	XX	Black	Some secondary schooling	Up to 1,850 per month	Good	24.57	89	92	Yes	Yes	No	No	No	No	No	Yes	No	No	No	No	No	No	No	No	No	No	No	No	No	No	No	No	Yes	4	No		No	Yes (in the past)	Yes currently	Yes	No	No	No	No	Yes	7
554	Public	1	0	XX	Black	0-4 years of schooling	Up to 1,850 per month	Good	32.99	110	107	Yes	Yes	No	No	No	No	No	No	No	No	No	No	No	No	No	No	No	No	No	No	No	No	No	Yes	Yes	3	Yes	18	No	No never smoked	No never drank alcohol	Yes	No	No	No	No	Yes	3
555	Public	1	0	XX	Black	Some secondary schooling	Up to 1,850 per month	Excellent	24.09	83	99	No	0	No	No	No	No	No	No	No	No	No	No	No	No	No	No	No	No	No	No	No	No	No	No	Yes	4	No		No	No never smoked	Yes in the past	Yes	No	No	No	No	Yes	5
556	Public	1	0	XX	Black	0-4 years of schooling	Up to 1,850 per month	Very good	25.53	88	90	No	0	No	No	No	No	No	No	No	No	No	No	No	No	No	No	No	No	No	No	No	No	No	No	No	0	No		No	Yes (in the past)	Yes in the past	Yes	No	No	No	No	Yes	5
557	Public	1	0	XX	Black	Some secondary schooling	Up to 1,850 per month	Very good	28.09	107	111	No	0	No	No	No	No	No	No	No	No	No	No	No	No	No	No	No	No	No	No	No	No	No	Yes	Yes	5	No		No	Yes (in the past)	Yes currently	Yes	No	Yes	Yes	Yes	Yes	7
558	Public	1	0	XX	Black	Some secondary schooling	Up to 1,850 per month	Good	22.76	88	90	No	0	No	No	No	No	No	Yes	No	No	No	No	No	No	No	No	No	No	No	No	No		No	No	No	0	No		No	No never smoked	No never drank alcohol	Yes	No	No	No	No	Yes	7
559	Public	1	0	XX	Black	5-12 years of schooling	Up to 1,850 per month	Good	22.15	90	89	No	Yes	No	No	No	No	No	Yes	No	No	No	No	No	No	Yes	No	No	No	No	No	No	No	No	No	Yes	1	No		No	Yes (now)	Yes in the past	No	No	No	No	No	Yes	4
560	Public	1	0	XX	Black	Some secondary schooling	Up to 1,850 per month	Very good	20.2	79	87	No	0	No	No	No	No	No	No	No	No	No	No	No	No	No	No	No	No	No	No	No	No	No	No	No	0	Yes	25	No	Yes (now)	Yes currently	No	No	Yes	No	Yes	Yes	1
561	Public	1	0	XX	Black	Senior secondary schooling (completed high school or equivalent)	Up to 1,850 per month	Excellent	27.17	102	110	No	0	No	No	No	No	No	No	No	No	No	No	No	No	No	No	No	No	No	No	No	No	No	Yes	Yes	5	Yes	17	No	Yes (in the past)	Yes currently	Yes	No	No	No	No	Yes	3
562	Public	1	0	XX	Black	5-12 years of schooling	Up to 1,850 per month	Very good	18.67	85	93	No	Yes	No	No	No	No	No	No	No	No	No	No	No	No	No	No	No	No	No	No	No	No	Yes	No	Yes	4	No		No	Yes (in the past)	Yes in the past	No	No	Yes	No	No	Yes	5
563	Public	1	0	XX	Black	Some secondary schooling	Up to 1,850 per month	Good	18.99	67	82	No	Yes	No	No	No	No	No	Yes	No	No	No	No	No	No	No	No	No	No	No	No	No	No	No	No	Yes	1	Yes	16	No	Yes (now)	Yes currently	Yes	No	Yes	Yes	Yes	Yes	7
564	Public	1	0	XX	Black	5-12 years of schooling	Up to 1,850 per month	Good	32.24	120	112	Yes	Yes	No	No	No	No	No	No	No	No	No	No	No	No	No	No	No	No	No	No	No	No	No	Yes	Yes	3	No		No	No never smoked	Yes currently	Yes	No	No	No	No	Yes	4
565	Public	1	0	XX	Black	Some secondary schooling	1,851 - 5,000 per month	Good	24.74	95	98	No	0	No	No	No	No	No	No	No	No	No	No	No	No	No	No	No	No	No	No	No	No	No	No	No	0	No		No	No never smoked	No never drank alcohol	No	No	Yes	Yes	No	Yes	6
566	Public	1	0	XX	Black	Senior secondary schooling (completed high school or equivalent)	Up to 1,850 per month	Good	31.67	111	104	Yes	Yes	No	No	No	No	No	No	No	No	No	No	No	No	No	No	No	No	No	No	No	No	No	Yes	Yes	5	No		No	Yes (in the past)	Yes currently	No	No	No	Yes	No	Yes	3
567	Public	1	0	XX	Black	Senior secondary schooling (completed high school or equivalent)	Chose not to answer	Good	21.71	84	88	No	0	No	No	No	No	No	No	No	No	No	No	No	No	No	No	No	No	No	No	No	No	No	No	Yes	4	No		No	Yes (now)	Yes currently	Yes	No	No	No	Yes	Yes	6
568	Public	1	0	XX	Black	5-12 years of schooling	Up to 1,850 per month	Good	21.83	84	92	No	Yes	No	No	No	No	No	No	No	No	No	No	No	No	No	No	No	No	No	No	No	No	No	No	Yes	4	No		No	Yes (now)	Yes currently	No	No	Yes	Yes	Yes	Yes	4
569	Public	1	0	XX	Black	Senior secondary schooling (completed high school or equivalent)	Up to 1,850 per month	Good	17.3	76	87	No	0	No	No	No	No	No	No	No	No	No	No	No	No	No	No	No	No	No	No	No	No	No	No	Yes	4	No		No	Yes (now)	Yes currently	No	No	Yes	Yes	No	Yes	7
570	Public	1	0	XX	Black	Some secondary schooling	Up to 1,850 per month	Very good	22.32	89	92	No	0	No	No	No	No	No	No	No	No	No	No	No	No	No	No	No	No	No	No	No	No	No	No	No	0	No		No	Yes (now)	No never drank alcohol	Yes	No	No	No	No	Yes	3
571	Public	1	0	XX	Black	5-12 years of schooling	Up to 1,850 per month	Good	28.58	106	104	No	Yes	No	No	No	No	No	No	No	No	No	No	No	No	No	No	No	No	No	No	No	No	No	Yes	Yes	5	No		No	Yes (in the past)	Yes in the past	Yes	No	No	No	No	Yes	7
572	Public	1	0	XX	Black	Some secondary schooling	Up to 1,850 per month	Poor	21.71	84	88	No	Yes	No	No	No	No	No	No	No	No	No	No	No	No	No	No	No	No	No	No	No	No	No	No	Yes	1	No		No	Yes (now)	Yes currently	No	No	Yes	Yes	No	Yes	7
573	Public	1	0	XX	Black	Senior secondary schooling (completed high school or equivalent)	Up to 1,850 per month	Good	21.56	84	88	Yes	Yes	No	No	No	No	No	No	No	No	No	No	No	No	No	No	No	No	No	No	No	No	No	No	Yes	4	No		No	Yes (in the past)	Yes currently	No	No	Yes	Yes	No	Yes	3
574	Public	1	0	XX	Black	5-12 years of schooling	Up to 1,850 per month	Good	25.35	98	101	No	Yes	No	No	No	No	No	No	No	No	No	No	No	No	No	No	No	No	No	No	No	No	No	No	Yes	4	No		No	Yes (now)	No never drank alcohol	Yes	No	No	No	No	Yes	7
575	Public	1	0	XX	Black	College graduate (Bachelors degree, Higher National Diploma)	5,001 - 10,000 per month	Very good	26.47	106	100	Yes	Yes	No	No	No	No	No	Yes	No	No	No	No	No	No	No	No	No	No	No	No	No	No	No	Yes	Yes	5	Yes	18	No	No never smoked	Yes currently	No	No	Yes	Yes	Yes	Yes	2
576	Public	1	0	XX	Black	Senior secondary schooling (completed high school or equivalent)	Up to 1,850 per month	Excellent	28.34	92	98	No	Yes	No	No	No	No	No	No	No	No	No	No	No	No	No	No	No	No	No	No	No	No	No	No	Yes	4	No		No	Yes (in the past)	Yes in the past	Yes	No	Yes	Yes	Yes	Yes	4
577	Public	1	0	XX	Black	5-12 years of schooling	Up to 1,850 per month	Good	22.02	91	91	No	Yes	No	No	No	No	No	No	No	No	No	No	No	No	No	No	No	No	No	No	No	No	No	No	Yes	1	Yes	16	No	Yes (now)	Yes currently	No	No	No	No	No	Yes	1
578	Public	1	0	XX	Black	0-4 years of schooling	Up to 1,850 per month	Excellent	22.84	85	90	No	0	No	No	No	No	No	No	No	No	No	No	No	No	No	No	No	No	No	No	No	No	No	No	No	0	No		No	Yes (now)	Yes currently	Yes	No	No	No	No	Yes	7
579	Public	1	0	XX	Black	5-12 years of schooling	Up to 1,850 per month	Good	28.73	101	105	No	0	No	No	No	No	No	No	No	No	No	No	No	No	No	No	No	No	No	No	No	No	No	No	No	0	Yes	27	No	Yes (in the past)	No never drank alcohol	Yes	No	No	No	No	Yes	7
580	Public	1	0	XX	Black	Some secondary schooling	Up to 1,850 per month	Good	25.28	88	90	No	0	No	No	No	No	No	No	No	No	No	No	No	No	No	No	No	No	No	No	No	No	No	No	No	0	No		No	Yes (now)	Yes currently	Yes	No	No	No	No	Yes	5
581	Public	1	0	XX	Black	0-4 years of schooling	Chose not to answer	Good	23.18	88	94	Yes	Yes	No	No	No	No	No	No	No	No	No	No	No	No	No	No	No	No	No	No	No	No	No	No	Yes	4	Yes	17	No	No never smoked	No never drank alcohol	Yes	No	No	No	No	Yes	7
582	Public	1	0	XX	Black	Some secondary schooling	Up to 1,850 per month	Fair	34.13	112	117	Yes	Yes	No	No	No	No	No	No	No	No	No	No	No	No	No	No	No	No	No	No	No	No	No	Yes	Yes	5	No		No	Yes (in the past)	Yes in the past	No	No	No	No	No	Yes	7
583	Public	1	0	XX	Black	Senior secondary schooling (completed high school or equivalent)	1,851 - 5,000 per month	Very good	30.83	107	112	No	Yes	No	No	No	No	No	No	No	No	No	No	No	No	No	No	No	No	No	No	No	No	No	Yes	Yes	2	Yes	19	No	No never smoked	Yes currently	Yes	No	No	No	Yes	Yes	2
584	Public	1	0	XX	Black	Some secondary schooling	Up to 1,850 per month	Excellent	29.4	103	109	No	0	No	No	No	No	No	No	No	No	No	No	No	No	Yes	No	No	No	No	No	No	No	No	Yes	Yes	5	Yes	21	No	No never smoked	No never drank alcohol	Yes	No	Yes	Yes	Yes	Yes	5
585	Public	1	0	XX	Black	No Formal Education	Up to 1,850 per month	Very good	18.29	75	87	No	0	No	No	No	No	No	No	No	No	No	No	No	No	No	No	No	No	No	No	No	No	No	No	Yes	4	No		No	Yes (now)	Yes currently	No	No	Yes	Yes	Yes	Yes	5
586	Public	1	0	XX	Black	No Formal Education	Up to 1,850 per month	Fair	31.6	107	126	No	Yes	No	No	No	No	No	No	No	No	No	No	No	No	No	No	No	No	No	No	No	No	No	Yes	Yes	2	No		No	No never smoked	Yes in the past	No	No	No	No	No	Yes	7
587	Public	1	0	XX	Black	Some secondary schooling	Up to 1,850 per month	Good	21.05	83	88	No	Yes	Yes	No	No	No	No	No	No	No	No	No	No	No	No	No	No	No	No	No	No	No	No	No	Yes	2	No		No	Yes (in the past)	Yes in the past	Yes	No	No	No	No	Yes	3
588	Public	1	0	XX	Black	Post-high school training (e.g.. Vocational or technical training)	Chose not to answer	Excellent	29.76	111	102	No	Yes	No	No	No	No	No	No	No	No	No	No	No	No	No	No	No	No	No	No	No	No	No	Yes	Yes	5	Yes	15	No	No never smoked	Yes currently	Yes	No	No	No	No	Yes	7
589	Public	1	0	XX	Black	Some secondary schooling	Up to 1,850 per month	Good	20.83	80	83	No	Yes	No	No	No	No	No	No	No	No	No	No	No	No	No	No	No	No	No	No	No	No	No	No	Yes	4	No		No	No never smoked	Yes in the past	Dont know	No	No	No	No	Yes	3
590	Public	1	0	XX	Black	Senior secondary schooling (completed high school or equivalent)	Up to 1,850 per month	Good	28.08	109	107	Yes	Yes	No	No	No	No	No	No	No	No	No	No	No	No	No	No	No	Yes	No	No	No	No	No	Yes	Yes	5	Yes	22	No	Yes (in the past)	Yes in the past	Yes	No	No	No	No	Yes	4
591	Public	1	0	XX	Black	Some secondary schooling	Up to 1,850 per month	Good	26.54	115	108	No	Yes	No	No	No	Yes	No	No	No	No	No	No	No	No	No	No	No	No	No	No	No	No	No	Yes	Yes	2	No		No	Yes (in the past)	Yes currently	Yes	No	No	No	No	Yes	5
592	Public	1	0	XX	Black	Post-high school training (e.g.. Vocational or technical training)	Up to 1,850 per month	Good	35.08	107	102	Yes	Yes	No	No	No	No	No	No	No	No	No	No	No	No	No	No	No	No	No	No	No	No	No	Yes	Yes	3	No		No	Yes (in the past)	Yes in the past	No	No	No	No	No	Yes	4
593	Public	1	0	XX	Black	Senior secondary schooling (completed high school or equivalent)	Up to 1,850 per month	Very good	22.57	93	101	No	0	No	No	No	No	No	No	No	No	No	No	No	No	No	Yes	No	No	No	No	No	No	No	No	Yes	4	No		No	Yes (now)	Yes currently	Yes	No	Yes	No	Yes	Yes	7
594	Public	1	0	XX	Black	Some secondary schooling	1,851 - 5,000 per month	Very good	25.08	92	106	No	0	No	No	No	No	No	No	No	No	No	No	No	No	No	No	No	No	No	No	No	No	No	No	No	0	Yes	55	No	No never smoked	No never drank alcohol	Yes	No	No	No	No	Yes	2
595	Public	1	0	XX	Black	Senior secondary schooling (completed high school or equivalent)	Chose not to answer	Excellent	18.56	78	84	No	0	No	No	No	No	No	No	No	No	No	No	No	No	No	No	No	No	No	No	No	No	No	No	No	0	Yes	18	No	Yes (now)	Yes in the past	No	No	Yes	Yes	Yes	Yes	7
596	Public	1	0	XX	Black	Senior secondary schooling (completed high school or equivalent)	Up to 1,850 per month	Good	19.49	87	83	No	0	No	No	No	No	No	Yes	Yes	No	No	No	No	No	No	No	No	No	No	No	No	No	No	No	Yes	4	No		No	Yes (now)	Yes in the past	Yes	No	Yes	Yes	Yes	Yes	4
597	Public	1	0	XX	Black	Some secondary schooling	Up to 1,850 per month	Good	27.48	93	97	Yes	Yes	No	No	No	No	No	No	No	No	No	No	No	No	No	No	No	No	No	No	No	No	No	No	Yes	4	No		No	Yes (in the past)	Yes in the past	No	No	Yes	Yes	Yes	Yes	7
598	Public	1	0	XX	Black	5-12 years of schooling	Up to 1,850 per month	Very good	19.03	82	80	No	0	No	No	No	No	No	No	No	No	No	No	No	No	No	No	No	No	No	No	No	No	No	No	No	0	Yes	15	No	Yes (now)	Yes currently	No	No	No	No	No	Yes	3
599	Public	1	0	XX	Black	Some secondary schooling	Up to 1,850 per month	Good	23.88	86	89	Yes	Yes	No	No	No	No	No	Yes	No	No	No	No	No	No	No	No	No	No	No	No	No	No	No	No	Yes	2	No		No	Yes (in the past)	Yes currently	Yes	No	No	No	No	Yes	4
600	Public	1	0	XX	Black	5-12 years of schooling	Up to 1,850 per month	Good	26.33	89	92	Yes	Yes	No	No	No	No	No	No	No	No	No	No	No	No	No	No	No	No	No	No	No	No	No	No	Yes	2	No		No	No never smoked	No never drank alcohol	No	No	No	No	No	Yes	2
601	Public	1	0	XX	Black	Some secondary schooling	Up to 1,850 per month	Good	27.74	106	103	Yes	0	No	No	No	No	No	No	No	No	No	No	No	No	No	No	No	No	No	No	No	No	No	Yes	No	2	No		No	No never smoked	Yes in the past	No	No	No	No	No	Yes	3
602	Public	1	0	XX	Black	0-4 years of schooling	Up to 1,850 per month	Good	37.02	115	112	No	0	No	No	No	No	No	No	No	No	No	No	No	No	No	No	No	No	No	No	No	No	No	Yes	Yes	5	Yes	11	No	Yes (in the past)	Yes in the past	Yes	No	No	No	No	Yes	1
603	Public	1	0	XX	Black	5-12 years of schooling	Up to 1,850 per month	Very good	22.92	98	81.5	No	Yes	No	No	No	No	No	No	No	No	No	No	No	Yes	No	No	No	No	No	No	No	No	No	No	Yes	4	No		No	No never smoked	Yes in the past	No	No	Yes	No	Yes	Yes	7
604	Public	1	0	XX	Black	Some secondary schooling	1,851 - 5,000 per month	Very good	20.57	88	98	No	0	No	No	No	No	No	No	No	No	No	No	No	No	No	No	No	No	No	No	No	No	No	No	Yes	4	Yes	20	No	Yes (now)	Yes currently	No	No	Yes	No	Yes	Yes	3
605	Public	1	0	XX	Black	Senior secondary schooling (completed high school or equivalent)	Chose not to answer	Very good	24.51	92	92	Yes	Yes	No	No	No	No	No	No	No	No	No	No	No	No	No	No	No	No	No	No	No	No	No	No	Yes	2	Yes	8	No	No never smoked	Yes in the past	No	No	Yes	Yes	Yes	Yes	5
606	Public	1	0	XX	Black	Some secondary schooling	Chose not to answer	Very good	23.32	88	94	No	0	No	No	No	No	No	No	No	No	No	No	No	No	No	No	No	No	No	No	No	No	No	No	No	0	Yes	12	No	No never smoked	No never drank alcohol	No	No	Yes	No	Yes	Yes	7
607	Public	1	0	XX	Black	Some secondary schooling	Up to 1,850 per month	Poor	22.41	89	94	No	Yes	No	No	No	No	No	No	No	No	No	No	No	No	Yes	No	No	No	No	No	No	No	No	No	Yes	4	Yes	40	No	Yes (in the past)	Yes currently	Yes	No	No	No	No	Yes	3
608	Public	1	0	XX	Black	Some secondary schooling	1,851 - 5,000 per month	Very good	22.59	87	94	No	0	No	No	No	No	No	No	No	No	No	No	No	No	No	No	No	No	No	No	No	No	No	No	No	0	Yes	16	No	Yes (in the past)	Yes in the past	Yes	No	No	No	No	Yes	3
609	Public	1	0	XX	Black	Some college (pre-degree, diploma, Certificate, Ordinary National Diploma)	Chose not to answer	Excellent	26.49	89	91	No	0	No	No	No	No	No	No	No	No	No	No	No	No	No	No	No	No	No	No	No	No	No	No	No	0	Yes	18	No	No never smoked	No never drank alcohol	Yes	No	No	No	No	Yes	2
610	Public	1	0	XX	Black	5-12 years of schooling	Up to 1,850 per month	Very good	26.47	102	99	Yes	Yes	No	No	No	No	No	No	No	No	No	No	No	No	No	No	No	No	No	No	No	No	No	Yes	No	1	No		No	No never smoked	No never drank alcohol	No	No	Yes	No	Yes	Yes	2
611	Public	1	0	XX	Black	Senior secondary schooling (completed high school or equivalent)	Up to 1,850 per month	Excellent	21.61	92	98	No	0	No	No	No	No	No	No	No	No	No	No	No	No	No	No	No	No	No	No	No	No	No	No	Yes	4	Yes	29	No	Yes (in the past)	Yes in the past	No	No	No	Yes	No	Yes	5
612	Public	1	0	XX	Black	Senior secondary schooling (completed high school or equivalent)	Up to 1,850 per month	Good	23.72	96	99	No	Yes	No	No	No	No	No	No	No	No	No	No	No	No	No	No	No	No	No	No	No	No	No	No	Yes	1	Yes	18	No	Yes (now)	Yes currently	Yes	No	Yes	No	Yes	Yes	3
613	Public	1	0	XX	Black	Some secondary schooling	Up to 1,850 per month	Good	27.94	107	105	Yes	0	No	No	No	No	No	No	No	No	No	No	No	No	No	No	No	No	No	No	No	No	No	Yes	No	2	No		No	Yes (in the past)	Yes in the past	No	No	No	No	No	Yes	5
614	Public	1	0	XX	Black	Senior secondary schooling (completed high school or equivalent)	Up to 1,850 per month	Good	30.08	113	99	Yes	Yes	No	No	No	No	No	No	No	No	No	No	No	No	No	No	No	No	No	No	No	No	No	Yes	Yes	3	No		No	No never smoked	No never drank alcohol	Yes	No	Yes	No	No	Yes	5
615	Public	1	0	XX	Black	5-12 years of schooling	Up to 1,850 per month	Good	28.23	96	101	No	Yes	No	No	No	No	No	No	No	No	No	No	No	No	No	No	No	No	No	No	No	No	No	No	Yes	4	No		No	Yes (in the past)	Yes currently	No	No	Yes	No	Yes	Yes	7
616	Public	1	0	XX	Black	College graduate (Bachelors degree, Higher National Diploma)	Chose not to answer	Good	28.41	113	114	No	Yes	No	No	No	No	No	No	No	No	No	No	No	No	No	No	No	No	No	No	No	No	No	Yes	Yes	2	Yes	16	No	No never smoked	No never drank alcohol	No	No	Yes	Yes	Yes	Yes	3
617	Public	1	0	XX	Black	Senior secondary schooling (completed high school or equivalent)	Up to 1,850 per month	Good	49.52	129	116	No	Yes	No	No	No	No	No	No	No	No	No	No	No	No	No	No	No	No	No	No	No	No	No	Yes	Yes	2	No		No	No never smoked	No never drank alcohol	No	No	Yes	No	No	Yes	2
618	Public	1	0	XX	Black	Some secondary schooling	1,851 - 5,000 per month	Very good	22.98	91	104	No	0	No	No	No	No	No	No	No	No	No	No	No	No	No	No	No	No	No	No	No	No	No	No	No	0	No		No	No never smoked	No never drank alcohol	No	No	Yes	Yes	Yes	Yes	6
619	Public	1	0	XX	Black	Some secondary schooling	Up to 1,850 per month	Fair	26.85	105	109	Yes	Yes	No	No	No	No	No	No	No	No	No	No	No	No	No	No	No	No	No	No	No	No	No	Yes	Yes	3	No		No	No never smoked	No never drank alcohol	No	No	No	No	No	Yes	3
620	Public	1	0	XX	Black	0-4 years of schooling	Chose not to answer	Fair	31.16	120	101	Yes	Yes	No	No	No	No	No	No	No	No	No	No	No	No	No	No	No	No	No	No	No	No	No	Yes	Yes	5	Yes	8	No	Yes (in the past)	Yes in the past	Yes	No	No	No	No	Yes	3
621	Public	1	0	XX	Black	0-4 years of schooling	Up to 1,850 per month	Good	25.06	94	99	Yes	Yes	Yes	No	No	No	No	No	No	No	No	No	No	No	No	No	No	No	No	No	No	No	No	No	Yes	4	Yes	28	No	Yes (in the past)	No never drank alcohol	Yes	No	No	No	No	Yes	2
622	Public	1	0	XX	Black	Post-high school training (e.g.. Vocational or technical training)	Up to 1,850 per month	Good	31.51	101	92	No	Yes	No	No	No	No	No	No	No	No	No	No	No	No	No	No	No	No	No	No	No	No	Yes	No	Yes	4	Yes	10	No	No never smoked	No never drank alcohol	No	No	No	No	No	Yes	7
623	Public	1	0	XX	Black	0-4 years of schooling	Up to 1,850 per month	Excellent	16.73	68	70	No	0	No	No	No	No	No	Yes	No	No	No	No	No	No	No	No	No	No	No	No	No	No	No	No	No	0	No		No	Yes (now)	Yes currently	Yes	No	No	No	No	Yes	4
624	Public	1	0	XX	Black	Some secondary schooling	Up to 1,850 per month	Very good	24.45	90	92	No	Yes	No	No	No	No	No	No	No	No	No	No	No	No	Yes	No	No	No	No	No	No	No	No	No	Yes	4	Yes	8	No	Yes (in the past)	Yes currently	No	No	No	No	No	Yes	7
625	Public	1	0	XX	Black	Senior secondary schooling (completed high school or equivalent)	1,851 - 5,000 per month	Excellent	26.09	98	102	No	0	No	No	No	No	No	No	No	No	No	No	No	No	No	No	No	No	No	No	No	No	No	No	Yes	4	No		No	Yes (now)	Yes currently	Yes	No	No	No	No	Yes	5
626	Public	1	0	XX	Black	5-12 years of schooling	Up to 1,850 per month	Excellent	25.54	96	105	No	0	No	No	No	No	No	No	No	No	No	No	No	No	No	No	No	No	No	No	No	No	No	No	No	0	No		No	Yes (in the past)	No never drank alcohol	Yes	No	No	No	No	Yes	3
627	Public	1	0	XX	Black	5-12 years of schooling	Up to 1,850 per month	Good	31.71	114	105	Yes	Yes	No	No	No	No	No	Yes	No	No	No	No	No	No	No	No	No	No	No	No	No	No	No	Yes	Yes	5	Yes	17	Dont know	No never smoked	No never drank alcohol	Yes	No	Yes	No	Yes	Yes	2
628	Public	1	0	XX	Black	5-12 years of schooling	Up to 1,850 per month	Excellent	21.38	78	99	No	0	No	No	No	No	No	No	No	No	No	No	No	No	No	No	No	No	No	No	No	No	No	No	No	0	No		No	No never smoked	No never drank alcohol	Yes	No	No	Yes	No	No
629	Public	1	0	XX	Black	Senior secondary schooling (completed high school or equivalent)	Up to 1,850 per month	Good	26.99	94	98	No	Yes	No	No	No	No	No	Yes	No	No	No	No	No	No	No	No	No	No	No	No	No	No	No	No	Yes	1	No		No	Yes (now)	Yes currently	Yes	No	No	No	No	Yes	7
630	Public	1	0	XX	Black	5-12 years of schooling	Up to 1,850 per month	Very good	23.67	88	100	No	Yes	No	No	No	No	No	No	No	No	No	No	No	No	No	No	No	No	No	No	No	No	No	No	Yes	4	Yes	51	No	Yes (in the past)	Yes currently	Yes	No	Yes	No	No	Yes	1
631	Public	1	0	XX	Black	5-12 years of schooling	Up to 1,850 per month	Good	26.45	92	95	No	0	No	No	No	No	No	Yes	No	No	No	No	No	No	No	No	No	No	No	No	No	No	No	No	Yes	4	No		No	Yes (in the past)	Yes currently	No	No	No	No	No	Yes	3
632	Public	1	0	XX	Black	0-4 years of schooling	Up to 1,850 per month	Poor	19.53	85	83	No	Yes	Yes	No	No	No	No	No	No	No	No	No	No	No	No	No	No	No	No	No	No	No	No	No	Yes	2	No		No	Yes (in the past)	Yes currently	No	No	No	No	No	No
633	Public	1	0	XX	Black	5-12 years of schooling	Up to 1,850 per month	Poor	26.08	105	103	No	Yes	No	No	No	No	No	No	No	No	No	No	No	No	No	No	No	No	No	No	No	No	Yes	Yes	Yes	5	Yes	17	No	No never smoked	Yes in the past	Yes	No	Yes	No	No	Yes	3
634	Public	1	0	XX	Black	Some secondary schooling	Chose not to answer	Good	30.41	110	103	No	Yes	No	No	No	No	No	No	No	No	No	No	No	No	No	No	No	No	No	No	No	No	No	Yes	Yes	2	Yes	20	No	Yes (in the past)	Yes currently	Yes	No	Yes	No	Yes	Yes	5
635	Public	1	0	XX	Black	No Formal Education	Chose not to answer	Good	25.51	93	98	No	0	No	No	No	No	No	No	No	No	No	No	No	No	No	No	No	No	No	No	No	No	No	No	No	0	Yes	15	No	No never smoked	No never drank alcohol	Yes	No	No	No	No	Yes	7
636	Public	1	0	XX	Black	5-12 years of schooling	Up to 1,850 per month	Excellent	18.72	82	82	No	0	No	No	No	No	No	No	No	No	No	No	No	No	No	No	No	No	No	No	No	No	No	No	No	0	Yes	14	No	Yes (now)	Yes currently	No	No	No	No	No	Yes	7
637	Public	1	0	XX	Black	Some secondary schooling	Up to 1,850 per month	Very good	23.88	76	80	No	0	No	No	No	No	No	No	No	No	No	No	No	No	No	No	No	No	No	No	No	No	No	No	No	0	Yes	20	No	Yes (now)	Yes in the past	No	No	No	No	No	Yes	7
639	Public	1	0	XX	Black	Post-high school training (e.g.. Vocational or technical training)	Up to 1,850 per month	Good	23.62	93	104	No	0	No	No	No	No	No	No	No	No	No	No	No	No	No	No	No	No	No	No	No	No	No	No	No	0	Yes	12	No	Yes (now)	Yes currently	No	No	No	No	No	No
640	Public	1	0	XX	Black	Some secondary schooling	Chose not to answer	Very good	19.03	77	80	No	0	No	No	No	No	No	No	No	No	No	No	No	No	No	No	No	No	No	No	No	No	No	No	No	0	No		No	Yes (now)	Yes currently	No	No	Yes	Yes	Yes	Yes	7
641	Public	1	0	XX	Black	0-4 years of schooling	Chose not to answer	Very good	29.05	100	101	No	0	No	No	No	No	No	No	No	No	No	No	No	No	No	No	No	No	No	No	No	No	No	No	No	0	No		No	No never smoked	No never drank alcohol	No	No	Yes	Yes	No	Yes	4
642	Public	1	0	XX	Black	College graduate (Bachelors degree, Higher National Diploma)	Up to 1,850 per month	Very good	38.95	122	105	No	0	No	No	No	No	No	No	No	No	No	No	No	No	No	No	No	No	No	No	No	No	No	Yes	No	1	No		No	No never smoked	No never drank alcohol	No	No	No	Yes	No	Yes	2
643	Public	1	0	XX	Black	5-12 years of schooling	Up to 1,850 per month	Good	30.12	106	99	No	Yes	No	Yes	No	No	No	No	No	No	No	No	No	No	No	No	No	No	No	No	No	No	No	Yes	Yes	5	Yes	68	No	Yes (in the past)	Yes in the past	Yes	No	No	No	No	Yes	1
644	Public	1	0	XX	Black	Some secondary schooling	1,851 - 5,000 per month	Good	28.74	107	101	No	Yes	No	No	No	No	No	No	No	No	No	No	No	No	No	No	No	No	No	No	No	No	No	Yes	Yes	2	Yes	54	No	Yes (in the past)	Yes in the past	Dont know	No	No	No	No	Yes	3
645	Public	1	0	XX	Black	Some secondary schooling	1,851 - 5,000 per month	Good	21.63	86	97	No	0	No	No	No	No	No	No	No	No	No	No	No	No	No	No	No	No	No	No	No	No	No	No	No	0	No		No	No never smoked	No never drank alcohol	No	No	Yes	Yes	Yes	Yes	2
646	Public	1	0	XX	Black	0-4 years of schooling	Up to 1,850 per month	Good	25.78	94	90	No	0	No	No	No	No	No	No	No	No	No	No	No	No	Yes	No	No	No	No	No	No	No	No	No	No	0	No		No	No never smoked	Yes currently	Yes	No	No	No	No	Yes	3
647	Public	1	0	XX	Black	Some college (pre-degree, diploma, Certificate, Ordinary National Diploma)	5,001 - 10,000 per month	Fair	23.81	97	95	Yes	Yes	No	Yes	No	No	No	No	No	No	No	No	No	No	No	No	No	No	No	No	No	No	No	No	Yes	4	No		No	No never smoked	No never drank alcohol	No	No	No	No	No	Yes	1
648	Public	1	0	XX	Black	Some secondary schooling	Up to 1,850 per month	Good	21.26	83	86	No	0	No	No	No	No	No	Yes	No	No	No	No	No	No	No	No	No	No	No	No	No	No	No	No	Yes	4	No		No	Yes (in the past)	Yes currently	Yes	No	Yes	Yes	Yes	Yes	7
649	Public	1	0	XX	Black	Some secondary schooling	Up to 1,850 per month	Good	30.12	107	108	No	Yes	No	No	No	No	No	No	No	No	No	No	No	No	No	No	No	No	No	No	No	No	No	Yes	Yes	5	No		No	No never smoked	No never drank alcohol	No	No	No	No	No	Yes	7
650	Public	1	0	XX	Black	0-4 years of schooling	Up to 1,850 per month	Good	24.8	98	102	No	0	No	No	No	No	No	No	No	No	No	No	No	No	No	No	No	No	No	No	No	No	No	No	No	0	Yes	15	No	No never smoked	No never drank alcohol	No	No	No	No	No	Yes	7
651	Public	1	0	XX	Black	0-4 years of schooling	Up to 1,850 per month	Fair	17.42	75	84	No	Yes	No	No	No	No	No	No	No	No	No	No	No	No	No	No	No	No	No	No	No	No	No	No	Yes	1	Yes	20	No	Yes (now)	Yes currently	No	No	No	No	No	Yes	7
652	Public	1	0	XX	Black	Some secondary schooling	Chose not to answer	Good	33.8	110	113	No	Yes	No	No	No	No	No	No	No	No	No	No	No	No	No	No	No	No	No	No	No	No	No	Yes	Yes	2	No		No	No never smoked	No never drank alcohol	Yes	No	Yes	No	Yes	Yes	7
653	Public	1	0	XX	Black	5-12 years of schooling	Up to 1,850 per month	Good	15.78	77	85	No	Yes	No	No	No	No	No	No	No	No	No	No	No	No	No	No	No	No	No	No	No	No	No	No	Yes	4	Yes	17	No	Yes (now)	Yes in the past	Yes	No	Yes	No	Yes	Yes	5
654	Public	1	0	XX	Black	5-12 years of schooling	Up to 1,850 per month	Very good	24.02	96	92	No	Yes	No	No	No	No	No	No	No	No	No	No	No	No	No	No	No	No	No	No	No	No	No	No	Yes	4	No		No	Yes (now)	Yes currently	No	No	Yes	Yes	Yes	Yes	1
655	Public	1	0	XX	Black	5-12 years of schooling	Chose not to answer	Excellent	33.08	107	113	No	0	No	No	No	No	No	No	No	No	No	No	No	No	No	No	No	No	No	No	No	No	No	Yes	No	1	No		No	No never smoked	No never drank alcohol	No	No	No	Yes	No	Yes	5
656	Public	1	0	XX	Black	5-12 years of schooling	Up to 1,850 per month	Good	20.01	85	89	No	0	No	No	No	No	No	Yes	No	No	No	No	No	No	No	No	No	No	No	No	No	No	No	No	Yes	4	No		No	Yes (now)	Yes currently	No	No	Yes	No	Yes	Yes	7
657	Public	1	0	XX	Black	Some secondary schooling	Chose not to answer	Very good	21.71	85	95	No	Yes	No	No	No	No	No	No	No	No	No	No	No	No	No	No	No	No	No	No	No	No	No	No	Yes	1	No		No	No never smoked	No never drank alcohol	No	No	Yes	Yes	Yes	Yes	3
658	Public	1	0	XX	Black	Some secondary schooling	Up to 1,850 per month	Fair	23.42	94	95	No	Yes	No	No	No	No	No	No	No	No	No	No	No	No	No	No	No	No	No	No	No	No	No	No	Yes	1	No		No	Yes (in the past)	Yes in the past	No	No	No	No	No	Yes	3
659	Public	1	0	XX	Black	No Formal Education	Up to 1,850 per month	Good	28.67	97	98	No	Yes	No	No	No	No	No	No	No	No	No	No	No	No	No	No	No	No	No	No	No	No	No	No	Yes	4	No		No	No never smoked	No never drank alcohol	Yes	No	No	No	No	Yes	3
660	Public	1	0	XX	Black	0-4 years of schooling	Up to 1,850 per month	Good	28.7	111	104	Yes	Yes	No	No	No	No	No	No	No	No	No	No	No	No	No	No	No	No	No	No	No	No	No	Yes	Yes	3	No		No	Yes (in the past)	No never drank alcohol	Yes	No	No	No	No	Yes	4
661	Public	1	0	XX	Black	5-12 years of schooling	Up to 1,850 per month	Good	21.3	80	95	No	Yes	No	No	No	No	No	No	No	No	No	No	No	No	No	No	No	No	No	No	No	No	Yes	No	Yes	4	Yes	50	No	Yes (in the past)	Yes in the past	Yes	No	No	No	Yes	Yes	1
662	Public	1	0	XX	Black	Some secondary schooling	Up to 1,850 per month	Good	22.99	90	94	No	Yes	No	No	No	No	No	No	No	No	No	No	No	No	No	No	No	No	No	No	No	No	No	No	Yes	1	No		No	No never smoked	Yes currently	No	No	No	No	No	Yes	3
663	Public	1	0	XX	Black	5-12 years of schooling	Up to 1,850 per month	Good	22.41	87	85	Yes	Yes	No	No	No	No	No	No	No	No	No	No	No	No	No	No	No	No	No	No	No	No	No	No	Yes	2	No		No	No never smoked	No never drank alcohol	No	No	No	No	No	Yes	5
664	Public	1	0	XX	Black	No Formal Education	Up to 1,850 per month	Fair	22.23	87	100	No	0	No	No	No	No	No	No	Yes	No	No	No	No	No	No	No	No	No	No	No	No	No	No	No	No	0	No		No	No never smoked	No never drank alcohol	Dont know	No	No	No	No	Yes	2
665	Public	1	0	XX	Black	Post-high school training (e.g.. Vocational or technical training)	Chose not to answer	Very good	30.76	111	117	No	0	No	No	No	No	No	No	No	No	No	No	No	No	No	No	No	No	No	No	No	No	No	Yes	No	1	Yes	24	No	Yes (now)	Yes currently	No	No	Yes	Yes	No	Yes	3
666	Public	1	0	XX	Black	Some secondary schooling	Up to 1,850 per month	Good	25.47	90	95	No	0	No	No	No	No	No	Yes	No	No	No	No	No	No	No	No	No	No	No	No	No	No	No	No	Yes	4	Yes	21	No	Yes (in the past)	Yes in the past	Yes	No	Yes	No	No	Yes	3
667	Public	1	0	XX	Black	Some secondary schooling	Chose not to answer	Very good	26.18	98	98	No	Yes	No	No	No	No	No	No	No	No	No	No	No	No	No	No	No	No	No	No	No	No	No	No	Yes	4	No		No	No never smoked	Yes in the past	Yes	No	Yes	Yes	Yes	Yes	7
668	Public	1	0	XX	Black	Some secondary schooling	Up to 1,850 per month	Good	23.36	91	95	No	Yes	No	No	No	No	No	No	No	No	No	No	No	No	No	No	No	No	No	No	No	No	No	No	Yes	1	Yes	30	No	Yes (now)	Yes currently	No	No	No	No	No	Yes	2
669	Public	1	0	XX	Black	Some secondary schooling	Up to 1,850 per month	Good	22.5	91	94	Yes	0	No	No	No	No	No	No	No	No	No	No	No	No	No	No	No	No	No	No	No	No	No	No	No	1	No		No	Yes (now)	Yes currently	Yes	No	No	No	No	Yes	3
670	Public	1	0	XX	Black	0-4 years of schooling	Up to 1,850 per month	Excellent	27.38	91	94	No	0	No	No	No	No	No	No	No	No	No	No	No	No	No	No	No	No	No	No	No	No	No	No	Yes	4	No		No	No never smoked	Yes in the past	Yes	No	Yes	Yes	Yes	Yes	7
671	Public	1	0	XX	Black	0-4 years of schooling	Up to 1,850 per month	Fair	23.24	76	78	No	0	No	No	No	No	No	No	No	No	No	No	No	No	No	No	No	No	No	No	No	No	No	No	No	0	No		No	Yes (now)	Yes currently	No	No	No	No	No	Yes	2
672	Public	1	0	XX	Black	5-12 years of schooling	Chose not to answer	Good	24.84	87	97	No	0	No	No	No	No	No	No	No	No	No	No	No	No	No	No	No	No	No	No	No	No	No	No	No	0	Yes	18	No	No never smoked	No never drank alcohol	No	No	No	Yes	No	Yes	1
673	Public	1	0	XX	Black	College graduate (Bachelors degree, Higher National Diploma)	Up to 1,850 per month	Good	36.44	102	100	No	Yes	No	No	No	No	No	No	No	No	No	No	No	No	No	No	No	No	No	No	No	No	No	Yes	Yes	2	No		No	No never smoked	No never drank alcohol	No	No	No	No	No	Yes	7
674	Public	1	0	XX	Black	Senior secondary schooling (completed high school or equivalent)	Chose not to answer	Very good	18.44	77	80	No	0	No	No	No	No	No	Yes	No	No	No	No	No	No	No	No	No	No	No	No	No	No	No	No	No	0	No		No	Yes (now)	No never drank alcohol	Yes	No	Yes	Yes	Yes	Yes	7
675	Public	1	0	XX	Black	Some secondary schooling	Up to 1,850 per month	Good	33.03	120	112	No	Yes	No	No	No	No	No	No	No	No	No	No	No	No	No	No	No	No	No	No	No	No	No	Yes	Yes	2	Yes	24	No	Yes (now)	Yes in the past	Yes	No	No	No	No	Yes	7
676	Public	1	0	XX	Black	5-12 years of schooling	Up to 1,850 per month	Very good	22.92	93	97	No	Yes	No	No	No	No	No	No	No	No	No	No	No	No	No	No	No	No	No	No	No	No	No	No	Yes	1	Yes	14	No	Yes (now)	Yes currently	Dont know	No	Yes	No	Yes	Yes	3
677	Public	1	0	XX	Black	5-12 years of schooling	Up to 1,850 per month	Very good	24.69	89	93	No	Yes	No	No	No	No	No	No	No	No	No	No	No	No	No	No	No	No	No	No	No	No	No	No	Yes	1	Yes	24	No	No never smoked	No never drank alcohol	No	No	No	No	No	Yes	3
678	Public	1	0	XX	Black	College graduate (Bachelors degree, Higher National Diploma)	10,001 - 15,000 per month	Very good	26.87	108	108	Yes	Yes	No	No	No	No	No	No	No	No	No	No	No	No	No	No	No	No	No	No	No	No	No	Yes	Yes	3	Yes	1	No	No never smoked	No never drank alcohol	No	No	No	No	No	Yes	7
679	Public	1	0	XX	Black	5-12 years of schooling	Up to 1,850 per month	Good	23.34	90	85	Yes	Yes	No	No	No	No	No	No	No	No	No	No	No	No	No	No	No	No	No	No	No	No	No	No	Yes	3	Yes	45	No	Yes (in the past)	Yes in the past	No	No	No	No	No	Yes	5
680	Public	1	0	XX	Black	Some secondary schooling	Up to 1,850 per month	Fair	22.06	79	86	No	Yes	No	No	No	No	No	No	No	No	No	No	No	No	Yes	No	No	No	No	No	No	No	No	No	Yes	1	No		No	Yes (in the past)	Yes in the past	No	No	No	No	No	Yes	7
681	Public	1	0	XX	Black	Some secondary schooling	Up to 1,850 per month	Good	26.61	99	102	Yes	Yes	No	No	No	No	No	No	No	No	No	No	No	No	No	No	No	No	No	No	No	No	No	No	Yes	2	Yes	35	No	No never smoked	Yes currently	Yes	No	Yes	Yes	Yes	Yes	5
682	Public	1	0	XX	Black	Some secondary schooling	5,001 - 10,000 per month	Very good	19.16	76	88	No	0	No	No	No	No	No	Yes	Yes	No	No	No	No	No	No	No	No	No	No	No	No	No	No	No	No	0	Yes	35	No	Yes (in the past)	Yes in the past	Yes	No	Yes	No	Yes	Yes	5
683	Public	1	0	XX	Black	Some secondary schooling	Up to 1,850 per month	Excellent	36	111	107	No	0	No	No	No	No	No	No	No	No	No	No	No	No	No	No	No	No	No	No	No	No	No	Yes	No	1	No		No	Yes (in the past)	Yes currently	Yes	No	Yes	Yes	Yes	Yes	5
684	Public	1	0	XX	Black	5-12 years of schooling	Up to 1,850 per month	Good	31.07	108	102	No	Yes	No	No	No	No	No	No	No	No	No	No	No	No	No	No	No	No	No	No	No			Yes	Yes	5	No		No	No never smoked	Yes in the past	No	No	No	No	No	Yes	2
685	Public	1	0	XX	Black	Post-high school training (e.g.. Vocational or technical training)	Chose not to answer	Good	26.35	100	101	Yes	Yes	No	No	No	No	No	Yes	No	No	No	No	No	No	No	No	No	No	No	No	No	No	No	No	Yes	2	Yes	16	No	Yes (in the past)	Yes currently	Yes	No	No	No	Yes	Yes	2
686	Public	1	0	XX	Black	0-4 years of schooling	Up to 1,850 per month	Very good	31.57	108	106	No	Yes	No	No	No	No	No	No	No	No	No	No	No	No	No	No	No	No	No	No	No	No	No	Yes	Yes	2	No		No	Yes (in the past)	Yes in the past	Yes	No	No	No	No	Yes	7
687	Public	1	0	XX	Black	Some secondary schooling	Up to 1,850 per month	Good	16.26	69	85	No	0	No	No	No	No	No	No	No	No	No	No	No	No	No	No	No	No	No	No	No	No	No	No	Yes	4	Yes	23	No	No never smoked	No never drank alcohol	No	No	No	No	No	Yes	7
688	Public	1	0	XX	Black	5-12 years of schooling	Up to 1,850 per month	Good	20.08	76	89	No	0	No	No	No	No	No	No	No	No	No	No	No	No	No	No	No	No	No	No	No	No	Yes	No	Yes	4	Yes	47	No	Yes (now)	Yes in the past	Yes	No	No	No	Yes	Yes	2
689	Public	1	0	XX	Black	Some secondary schooling	Up to 1,850 per month	Good	30.46	105	113	No	Yes	No	No	No	No	No	No	No	No	No	No	No	No	Yes	No	No	No	No	No	No	No	No	Yes	Yes	2	No		No	No never smoked	No never drank alcohol	Yes	No	No	No	No	Yes	5
690	Public	1	0	XX	Black	Some secondary schooling	Up to 1,850 per month	Fair	23.24	84	86	No	Yes	No	No	No	No	No	No	No	No	No	No	No	No	No	No	No	No	No	No	No	No	No	No	Yes	4	Yes	64	No	Yes (now)	Yes currently	Yes	No	No	No	No	Yes	2
691	Public	1	0	XX	Black	5-12 years of schooling	Up to 1,850 per month	Fair	17.16	64	82	No	0	Yes	Yes	No	Yes	No	No	Yes	No	No	No	No	No	No	No	No	No	No	No	No	No	No	No	Yes	4	No		No	Yes (in the past)	Yes in the past	No	No	No	No	No	Yes	7
692	Public	1	0	XX	Black	Some secondary schooling	Up to 1,850 per month	Good	25.91	96	100	No	Yes	No	No	No	No	No	No	No	No	No	No	No	No	No	No	No	No	No	No	No	No	No	No	Yes	4	Yes	10	No	Yes (in the past)	Yes in the past	Yes	No	Yes	Yes	Yes	Yes	7
693	Public	1	0	XX	Black	Some secondary schooling	Up to 1,850 per month	Very good	25.83	100	104	No	Yes	No	No	No	No	No	No	No	No	No	No	No	No	No	No	No	No	No	No	No	No	No	No	Yes	1	No		No	Yes (in the past)	Yes in the past	Yes	No	Yes	No	Yes	Yes	4
694	Public	1	0	XX	Black	0-4 years of schooling	Up to 1,850 per month	Very good	21.05	81	86	No	0	No	No	No	No	No	No	No	No	No	No	No	No	No	No	No	No	No	No	No	No	No	No	No	0	Yes	18	No	Yes (now)	Yes currently	No	No	Yes	Yes	Yes	Yes	7
695	Public	1	0	XX	Black	Some secondary schooling	Up to 1,850 per month	Good	19.29	75	86	No	0	No	No	No	No	No	Yes	No	No	No	No	No	No	No	No	No	No	No	No	No	No	No	No	Yes	4	No		No	Yes (now)	Yes in the past	No	No	No	No	No	Yes	5
696	Public	1	0	XX	Black	Some secondary schooling	Up to 1,850 per month	Fair	22.32	85	87	No	Yes	No	No	No	No	No	No	No	No	No	No	No	No	No	No	No	No	No	No	No	No	No	No	Yes	4	No		No	Yes (now)	Yes in the past	Yes	No	No	No	No	Yes	7
697	Public	1	0	XX	Black	Some secondary schooling	Up to 1,850 per month	Good	24.65	100	105	No	Yes	No	No	No	No	No	No	No	No	No	No	No	No	No	No	No	No	No	No	No	No	No	No	Yes	4	Yes	25	No	Yes (now)	Yes currently	Yes	No	No	Yes	No	Yes	3
698	Public	1	0	XX	Black	0-4 years of schooling	Up to 1,850 per month	Excellent	19.49	77	80	No	0	No	No	No	No	No	No	No	No	No	No	No	No	No	No	No	No	No	No	No	No	No	No	No	0	Yes	20	No	Yes (now)	Yes currently	Yes	No	No	No	No	Yes	7
699	Public	1	0	XX	Black	0-4 years of schooling	Up to 1,850 per month	Good	31.57	102	99	No	Yes	No	No	No	No	No	Yes	No	No	No	No	No	No	No	No	No	No	No	No	No	No	No	Yes	Yes	2	No		No	No never smoked	No never drank alcohol	Yes	No	No	No	No	Yes	7
700	Public	1	0	XX	Black	College graduate (Bachelors degree, Higher National Diploma)	Up to 1,850 per month	Excellent	26.81	91	94	No	0	No	No	No	No	No	No	No	No	No	No	No	No	No	No	No	No	No	No	No	No	No	No	Yes	4	Yes	2	No	Yes (now)	Yes currently	No	No	No	No	No	Yes	4
701	Public	1	0	XX	Black	0-4 years of schooling	Up to 1,850 per month	Good	19.71	91	83	No	Yes	No	No	No	No	No	No	No	No	No	No	No	No	No	No	No	No	No	No	No	No	No	No	Yes	1	No		No	Yes (now)	Yes currently	No	No	No	No	No	Yes	3
702	Public	1	0	XX	Black	5-12 years of schooling	Up to 1,850 per month	Good	30.1	100	101	No	Yes	No	No	No	No	No	No	No	No	No	No	No	No	No	No	No	No	No	No	No	No	No	No	Yes	4	No		No	Yes (in the past)	Yes currently	Yes	No	No	No	No	Yes	7
703	Public	1	0	XX	Black	Senior secondary schooling (completed high school or equivalent)	Up to 1,850 per month	Excellent	33.22	104	110	No	0	No	No	No	No	No	No	No	No	No	No	No	No	No	No	No	No	No	No	No	No	No	Yes	Yes	2	Yes	26	No	No never smoked	No never drank alcohol	Yes	No	No	Yes	No	Yes	7
704	Public	1	0	XX	Black	College graduate (Bachelors degree, Higher National Diploma)	Chose not to answer	Very good	29.4	103	105	No	0	No	No	No	No	No	No	No	No	No	No	No	No	No	No	No	No	No	No	No	No	No	Yes	Yes	5	Yes	22	No	No never smoked	No never drank alcohol	No	No	No	No	No	Yes	7
705	Public	1	0	XX	Black	Some secondary schooling	Chose not to answer	Excellent	19.57	81	86	No	0	No	No	No	No	No	No	No	No	No	No	No	No	No	No	No	No	No	No	No	No	No	No	Yes	4	Yes	50	No	Yes (now)	Yes currently	No	No	Yes	Yes	Yes	Yes	7
706	Public	1	0	XX	Black	Some secondary schooling	Up to 1,850 per month	Very good	29.04	111	100	No	Yes	No	No	No	No	No	Yes	No	No	No	No	No	No	No	No	No	No	No	No	No	No	No	Yes	Yes	5	Yes	8	No	No never smoked	No never drank alcohol	Yes	No	No	No	No	Yes	2
707	Public	1	0	XX	Black	Some secondary schooling	Up to 1,850 per month	Good	24.84	91	96	Yes	Yes	No	No	No	No	No	No	No	No	No	No	No	No	No	No	No	No	No	No	No	No	No	No	Yes	2	No		No	No never smoked	No never drank alcohol	No	No	No	No	No	Yes	3
708	Public	1	0	XX	Black	Some secondary schooling	Chose not to answer	Excellent	27.08	99	104	No	0	No	No	No	No	No	No	No	No	No	No	No	No	No	No	No	No	No	No	No	No	No	No	Yes	4	Yes	21	No	Yes (now)	Yes in the past	Yes	No	Yes	Yes	Yes	Yes	7
709	Public	1	0	XX	Black	Senior secondary schooling (completed high school or equivalent)	Chose not to answer	Good	24.09	92	102	No	Yes	No	No	No	No	No	No	No	No	No	No	No	No	No	No	No	No	No	No	No	No	No	No	Yes	1	Yes	17	No	No never smoked	Yes in the past	Yes	No	Yes	No	Yes	Yes	4
710	Public	1	0	XX	Black	Some secondary schooling	Up to 1,850 per month	Good	26.45	101	90	Yes	Yes	No	No	No	No	No	No	No	No	No	No	No	No	No	No	No	No	No	No	No	No	No	No	Yes	4	No		No	Yes (in the past)	Yes in the past	Yes	No	No	No	No	Yes	3
711	Public	1	0	XX	Black	5-12 years of schooling	Up to 1,850 per month	Good	26.67	88	98	No	Yes	No	No	No	No	No	No	No	No	No	No	No	No	No	No	No	No	No	No	No	No	No	No	Yes	4	Yes	41	No	Yes (in the past)	Yes in the past	No	No	Yes	No	No	Yes	3
712	Public	1	0	XX	Black	Some secondary schooling	Up to 1,850 per month	Fair	29.75	104	108	Yes	Yes	No	No	No	No	No	No	No	No	No	No	No	No	No	No	No	No	No	No	No	No	No	Yes	Yes	3	No		No	Yes (now)	Yes in the past	No	No	No	No	No	Yes	2
713	Public	1	0	XX	Black	5-12 years of schooling	Up to 1,850 per month	Good	33.46	111	108	Yes	Yes	No	No	No	No	No	No	No	No	No	No	No	No	No	No	No	No	No	No	No	No	No	Yes	Yes	5	No		No	Yes (now)	No never drank alcohol	Yes	No	Yes	No	Yes	Yes	7
714	Public	1	0	XX	Black	Some secondary schooling	Up to 1,850 per month	Very good	21.22	86	90	No	0	No	No	No	No	No	No	No	No	No	No	No	No	No	No	No	No	No	No	No	No	No	No	No	0	Yes	38	No	Yes (now)	Yes currently	No	No	No	Yes	No	Yes	2
715	Public	1	0	XX	Black	5-12 years of schooling	Up to 1,850 per month	Good	20.11	95	90	No	0	No	No	No	No	No	No	No	No	No	No	No	No	No	No	No	No	No	No	No	No	No	No	No	0	No		No	Yes (in the past)	Yes currently	Yes	No	No	No	No	Yes	5
716	Public	1	0	XX	Black	5-12 years of schooling	Up to 1,850 per month	Good	24.24	81	86	No	0	No	No	No	No	No	No	No	No	No	No	No	No	No	No	No	No	No	No	No	No	No	No	No	0	No		No	No never smoked	Yes in the past	Dont know	No	No	No	No	Yes	2
717	Public	1	0	XX	Black	5-12 years of schooling	Up to 1,850 per month	Very good	33.75	111	116	No	Yes	No	No	No	No	No	No	No	No	No	No	No	No	No	No	No	No	No	No	No	No	No	Yes	Yes	5	No		No	No never smoked	Yes currently	Yes	No	No	No	No	Yes	4
718	Public	1	0	XX	Black	Some secondary schooling	Up to 1,850 per month	Good	27.61	97	99	No	Yes	No	No	No	No	No	No	No	No	No	No	No	No	No	No	No	No	No	No	No	No	No	No	Yes	1	Yes	60	No	No never smoked	No never drank alcohol	No	No	No	No	No	Yes	7
719	Public	1	0	XX	Black	5-12 years of schooling	1,851 - 5,000 per month	Good	29.05	97	104	No	Yes	No	No	No	No	No	No	No	No	No	No	No	No	No	No	No	No	No	No	No	No	No	No	Yes	1	Yes	18	No	No never smoked	No never drank alcohol	No	No	No	No	No	Yes	3
720	Public	1	0	XX	Black	5-12 years of schooling	Up to 1,850 per month	Good	30.04	101	100	No	0	No	No	No	No	No	No	No	No	No	No	No	No	No	No	No	No	No	No	No	No	No	No	No	0	No		No	Yes (in the past)	Yes currently	Yes	No	No	No	No	Yes	1
721	Public	1	0	XX	Black	Senior secondary schooling (completed high school or equivalent)	Up to 1,850 per month	Very good	18.99	79	85	No	0	No	No	No	No	No	No	No	No	No	No	No	No	No	No	No	No	No	No	No	No	No	No	No	0	Yes	35	No	Yes (now)	Yes currently	Yes	No	No	No	No	Yes	5
722	Public	1	0	XX	Black	Some secondary schooling	Up to 1,850 per month	Good	20.32	83	86	No	0	No	No	No	No	No	No	No	No	No	No	No	No	No	No	No	No	No	No	No	No	No	No	Yes	4	Yes	12	No	Yes (now)	Yes in the past	Yes	No	No	No	No	Yes	5
723	Public	1	0	XX	Black	Some secondary schooling	1,851 - 5,000 per month	Good	26.22	89	98	No	0	No	No	No	No	No	Yes	No	No	No	No	No	No	No	No	No	No	No	No	No	No	No	No	Yes	4	Yes	4	No	Yes (now)	Yes currently	Yes	No	Yes	No	Yes	Yes	1
724	Public	1	0	XX	Black	5-12 years of schooling	Up to 1,850 per month	Good	19.27	78	89	No	Yes	No	No	No	No	No	No	No	No	No	No	No	No	No	No	No	No	No	No	No	No	No	No	Yes	1	No		No	Yes (now)	Yes currently	Yes	No	No	No	No	Yes	5
725	Public	1	0	XX	Black	Some secondary schooling	Chose not to answer	Good	25.69	91	98	Yes	Yes	No	No	No	No	No	No	No	No	No	No	No	No	No	No	No	No	No	No	No	No	No	No	Yes	2	Yes	16	No	Yes (in the past)	Yes currently	No	No	No	No	No	Yes	5
726	Public	1	0	XX	Black	Some secondary schooling	Up to 1,850 per month	Good	23.84	100	92	Yes	Yes	No	No	No	No	No	No	No	No	No	No	No	No	No	No	No	No	No	No	No	No	No	No	Yes	2	No		No	Yes (in the past)	Yes in the past	No	No	No	No	No	Yes	5
727	Public	1	0	XX	Black	5-12 years of schooling	Chose not to answer	Excellent	20.18		82	No	0	No	No	No	No	No	No	No	No	No	No	No	No	No	No	No	No	No	No	No	No	No	No	Yes	4	Yes	56	No	Yes (in the past)	Yes in the past	Yes	No	Yes	Yes	Yes	Yes	7
728	Public	1	0	XX	Black	Some secondary schooling	Up to 1,850 per month	Good	28.7	90	103	Yes	Yes	No	No	No	No	No	No	No	No	No	No	No	No	No	No	No	No	No	No	No	No	No	No	Yes	2	Yes	16	No	Yes (now)	No never drank alcohol	Yes	No	No	No	No	Yes	4
729	Public	1	0	XX	Black	Some secondary schooling	Chose not to answer	Very good	22.1	83	86	No	0	No	No	No	No	No	No	No	No	No	No	No	No	No	No	No	No	No	No	No	No	No	No	No	0	No		No	Yes (now)	Yes currently	Yes	No	No	No	No	Yes	7
731	Public	1	0	XX	Black	Some secondary schooling	Up to 1,850 per month	Good	19.47	76	88	No	0	No	No	No	No	No	No	No	No	No	No	No	No	No	No	No	No	No	No	No	No	No	No	No	0	No		No	Yes (now)	Yes currently	Yes	No	No	No	No	Yes	5
732	Public	1	0	XX	Black	5-12 years of schooling	Up to 1,850 per month	Fair	20.08	74	86	No	0	No	No	No	No	No	Yes	No	No	No	No	No	No	No	No	No	No	No	No	No	No	No	No	Yes	4	Yes	16	No	Yes (now)	Yes in the past	Yes	No	No	No	Yes	Yes	5
733	Public	1	0	XX	Black	5-12 years of schooling	Up to 1,850 per month	Good	28.69	106	105	No	Yes	No	No	No	No	No	No	No	No	No	No	No	No	Yes	No	No	No	No	No	No	No	No	Yes	Yes	5	No		No	Yes (now)	Yes in the past	Yes	No	No	No	No	Yes	2
734	Public	1	0	XX	Black	Some secondary schooling	Up to 1,850 per month	Good	26.67	90	87	Yes	Yes	No	No	No	No	No	No	No	No	No	No	No	No	No	No	No	No	No	No	No	No	No	No	Yes	2	No		No	No never smoked	No never drank alcohol	No	No	No	No	No	Yes	7
735	Public	1	0	XX	Black	No Formal Education	Up to 1,850 per month	Good	21.41	96	91	No	Yes	No	No	No	No	No	No	No	No	No	No	No	No	No	No	No	No	No	No	No	No	No	No	Yes	1	No		No	No never smoked	Yes currently	Yes	No	Yes	No	Yes	Yes	2
736	Public	1	0	XX	Black	Some secondary schooling	Up to 1,850 per month	Very good	25.86	96	97	No	0	No	No	No	No	No	No	No	No	No	No	No	No	No	No	No	No	No	No	No	No	No	No	No	0	No		No	No never smoked	Yes currently	No	No	Yes	No	Yes	Yes	5
737	Public	1	0	XX	Black	Some secondary schooling	Up to 1,850 per month	Very good	23.53	94	90	No	0	No	No	No	No	No	No	No	No	No	No	No	No	No	No	No	No	No	No	No	No	No	No	Yes	4	No		No	Yes (now)	Yes in the past	Yes	No	Yes	Yes	Yes	Yes	7
738	Public	1	0	XX	Black	5-12 years of schooling	Up to 1,850 per month	Very good	28.36	102	94	Yes	Yes	No	No	No	No	No	No	No	No	No	No	No	No	Yes	No	No	No	No	No	No	No	No	Yes	Yes	3	Yes	38	No	Yes (in the past)	Yes in the past	Yes	No	Yes	No	Yes	Yes	2
739	Public	1	0	XX	Black	Some secondary schooling	Up to 1,850 per month	Good	27.34	102	101	No	0	No	No	No	No	No	No	No	No	No	No	No	No	No	No	No	No	No	No	No	No	No	Yes	Yes	5	No		No	No never smoked	Yes currently	No	No	No	No	No	Yes	2
740	Public	1	0	XX	Black	College graduate (Bachelors degree, Higher National Diploma)	Chose not to answer	Very good	24.34	89	100	No	0	No	No	No	No	No	No	No	No	No	No	No	No	No	No	No	No	No	No	No	No	No	No	No	0	Yes	17	No	No never smoked	No never drank alcohol	Yes	No	No	No	No	Yes	7
741	Public	1	0	XX	Black	Senior secondary schooling (completed high school or equivalent)	Chose not to answer	Excellent	20.94	81	84	No	Yes	No	No	No	No	No	No	No	No	No	No	No	No	No	No	No	No	No	No	No	No	No	No	Yes	4	Yes	49	No	No never smoked	No never drank alcohol	No	No	Yes	No	Yes	Yes	7
742	Public	1	0	XX	Black	Some college (pre-degree, diploma, Certificate, Ordinary National Diploma)	Up to 1,850 per month	Very good	48.22	140	138	Yes	Yes	No	No	No	No	No	No	No	No	No	No	No	No	No	No	No	No	No	No	No	No	No	Yes	Yes	3	Yes	20	No	No never smoked	No never drank alcohol	No	No	No	No	No	Yes	3
743	Public	1	0	XX	Black	5-12 years of schooling	Up to 1,850 per month	Good	24.38	95	100	Yes	Yes	No	No	No	No	No	No	No	No	No	No	No	No	No	No	No	No	No	No	No	No	No	No	Yes	2	No		No	Yes (now)	Yes in the past	Yes	No	Yes	Yes	Yes	Yes	5
744	Public	1	0	XX	Black	Senior secondary schooling (completed high school or equivalent)	Up to 1,850 per month	Fair	41.87	134	122	No	Yes	No	No	No	No	No	No	No	No	No	No	No	No	No	No	No	No	No	No	No	No	No	Yes	Yes	5	Yes	21	No	No never smoked	Yes currently	Yes	No	No	Yes	No	Yes	2
745	Public	1	0	XX	Black	Some secondary schooling	Up to 1,850 per month	Good	30.08	91	97	No	0	No	No	No	No	No	No	No	No	No	No	No	No	No	No	No	No	No	No	No	No	No	No	No	0	No		No	Yes (now)	Yes in the past	No	No	No	No	No	Yes	7
746	Public	1	0	XX	Black	Some secondary schooling	Up to 1,850 per month	Good	30.82	104	110	Yes	Yes	No	No	No	No	No	No	No	No	No	No	No	No	No	No	No	No	No	No	No	No	No	Yes	Yes	3	No		No	Yes (in the past)	No never drank alcohol	No	No	Yes	Yes	Yes	Yes	7
747	Public	1	0	XX	Black	College graduate (Bachelors degree, Higher National Diploma)	Chose not to answer	Good	30.09	109	96	Yes	Yes	No	No	No	No	No	No	No	No	No	No	No	No	No	No	No	No	No	No	No	No	No	Yes	Yes	3	Yes	19	No	No never smoked	Yes in the past	Yes	No	No	Yes	No	Yes	5
748	Public	1	0	XX	Black	5-12 years of schooling	1,851 - 5,000 per month	Fair	20.2	75	85	Yes	0	No	No	No	No	No	Yes	Yes	No	No	No	No	No	No	No	No	No	No	No	No	No	No	No	Yes	4	No		No	No never smoked	Yes currently	Yes	No	No	No	No	No
749	Public	1	0	XX	Black	Some secondary schooling	Up to 1,850 per month	Very good	19	74	72	No	0	No	No	No	No	No	No	No	No	No	No	No	No	No	No	No	No	No	No	No	No	No	No	No	0	Yes	1	No	Yes (now)	Yes currently	No	No	Yes	No	Yes	Yes	5
750	Public	1	0	XX	Black	5-12 years of schooling	Up to 1,850 per month	Very good	18.78	65	86	No	Yes	No	No	No	No	No	No	No	No	No	No	No	No	No	No	No	No	No	No	No	No	No	No	Yes	1	No		No	No never smoked	No never drank alcohol	No	No	Yes	No	Yes	Yes	7
751	Public	1	0	XX	Black	0-4 years of schooling	Up to 1,850 per month	Very good	19.61	77	81	No	0	No	No	No	No	No	No	No	No	No	No	No	No	No	No	No	No	No	No	No	No	No	No	No	0	No		No	Yes (now)	Yes currently	Yes	No	No	No	No	Yes	7
752	Public	1	0	XX	Black	Some secondary schooling	Up to 1,850 per month	Good	29.34	106	123	No	0	No	No	No	No	No	No	No	No	No	No	No	No	No	No	No	No	No	No	No	No	No	Yes	No	1	No		No	No never smoked	Yes currently	No	No	No	No	No	Yes	5
753	Public	1	0	XX	Black	Senior secondary schooling (completed high school or equivalent)	Up to 1,850 per month	Excellent	26.99	95	93	No	0	No	No	No	No	No	No	No	No	No	No	No	No	No	No	No	No	No	No	No	No	No	No	Yes	4	Yes	20	No	Yes (in the past)	Yes in the past	Yes	No	No	No	No	Yes	7
754	Public	1	0	XX	Black	Senior secondary schooling (completed high school or equivalent)	Chose not to answer	Excellent	43.87	135	126	No	0	No	No	No	No	No	No	No	No	No	No	No	No	No	No	No	No	No	No	No	No	No	Yes	Yes	5	No		No	No never smoked	Yes currently	No	No	Yes	Yes	Yes	Yes	5
755	Public	1	0	XX	Black	Senior secondary schooling (completed high school or equivalent)	30,001 - 50,000 per month	Good	29.37	112	109	No	Yes	No	No	No	No	No	No	No	No	No	No	No	No	No	No	No	No	No	No	No	No	No	Yes	Yes	5	Yes	16	No	No never smoked	Yes in the past	Yes	No	No	No	No	Yes	7
756	Public	1	0	XX	Black	Some secondary schooling	Up to 1,850 per month	Excellent	24.68	90	88	No	0	No	No	No	No	No	No	No	No	No	No	No	No	No	No	No	No	No	No	No	No	No	No	Yes	4	Yes	18	No	Yes (now)	Yes currently	Yes	No	No	No	No	Yes	7
757	Public	1	0	XX	Black	Some secondary schooling	Up to 1,850 per month	Fair	32.49	95	94	Yes	Yes	No	No	No	No	No	No	No	No	No	No	No	No	No	No	No	No	No	No	No	No	No	No	Yes	2	No		No	No never smoked	No never drank alcohol	Yes	No	No	No	No	Yes	5
758	Public	1	0	XX	Black	5-12 years of schooling	Up to 1,850 per month	Good	23.94	92	91	Yes	Yes	No	No	No	No	No	No	No	No	No	No	No	No	No	No	No	No	No	No	No	No	No	No	Yes	2	No		No	Yes (in the past)	Yes in the past	No	No	No	Yes	No	Yes	4
759	Public	1	0	XX	Black	Some secondary schooling	Chose not to answer	Excellent	19.26	74	86	No	0	No	No	No	No	No	No	No	No	No	No	No	No	No	No	No	No	No	No	No	No	No	No	Yes	4	Yes	19	No	Yes (now)	Yes currently	Yes	No	Yes	No	Yes	Yes	5
760	Public	1	0	XX	Black	Senior secondary schooling (completed high school or equivalent)	Up to 1,850 per month	Fair	25.69	95	91	No	0	No	No	No	No	No	No	No	No	No	No	No	No	Yes	No	No	No	No	No	No	No	No	No	No	0	No		No	Yes (now)	Yes currently	No	No	No	No	No	Yes	2
761	Public	1	0	XX	Black	Some secondary schooling	Up to 1,850 per month	Good	17.24	80	88	No	0	No	No	No	No	No	No	No	No	No	No	No	No	No	No	No	No	No	No	No	No	No	No	Yes	4	Yes	24	No	Yes (now)	Yes currently	No	No	No	No	No	Yes	1
762	Public	1	0	XX	Black	5-12 years of schooling	Up to 1,850 per month	Poor	28.71	102	113	No	Yes	No	No	No	No	No	No	No	No	No	No	No	No	No	No	No	No	No	No	No	No	No	Yes	Yes	2	Yes	18	No	No never smoked	No never drank alcohol	Yes	No	No	No	No	Yes	2
763	Public	1	0	XX	Black	Some secondary schooling	Chose not to answer	Excellent	31.53	97	99	No	0	No	No	No	No	No	No	No	No	No	No	No	No	No	No	No	No	No	No	No	No	No	No	No	0	Yes	11	No	No never smoked	Yes currently	Yes	No	Yes	Yes	Yes	Yes	7
764	Public	1	0	XX	Black	Senior secondary schooling (completed high school or equivalent)	Up to 1,850 per month	Good	23.6	87	92	No	0	No	No	No	No	No	No	No	No	No	No	No	No	No	No	No	No	No	No	No	No	No	No	No	0	Yes	18	No	No never smoked	Yes in the past	No	No	No	No	Yes	Yes	3
765	Public	1	0	XX	Black	5-12 years of schooling	Chose not to answer	Good	18.59	81	85	No	Yes	No	No	No	No	No	No	No	No	No	No	No	No	No	No	No	No	No	No	No	No	No	No	Yes	1	No		No	Yes (now)	Yes currently	Yes	No	No	No	No	Yes	7
766	Public	1	0	XX	Black	Post-high school training (e.g.. Vocational or technical training)	Chose not to answer	Excellent	32.19	102	107	No	Yes	No	No	No	No	No	No	No	No	No	No	No	No	No	No	No	No	No	No	No	No	No	Yes	Yes	2	Yes	40	No	Yes (now)	Yes currently	No	No	No	No	No	Yes	2
767	Public	1	0	XX	Black	Some secondary schooling	Chose not to answer	Excellent	29.76	98	103	No	0	No	No	No	No	No	No	No	No	No	No	No	No	No	No	No	No	No	No	No	No	No	No	No	0	Yes	15	No	No never smoked	Yes currently	No	No	Yes	Yes	Yes	Yes	7
768	Public	1	0	XX	Black	Senior secondary schooling (completed high school or equivalent)	Up to 1,850 per month	Good	24.24	98	94	No	Yes	No	No	No	No	No	No	No	No	No	No	No	No	No	No	No	No	No	No	No	No	No	No	Yes	1	Yes	17	No	No never smoked	Yes currently	No	No	No	No	No	Yes	7
769	Public	1	0	XX	Black	Senior secondary schooling (completed high school or equivalent)	Chose not to answer	Excellent	20.07	77	79	No	0	No	No	No	No	No	No	No	No	No	No	No	No	No	No	No	No	No	No	No	No	No	No	No	0	No		No	Yes (now)	Yes currently	Yes	No	Yes	No	Yes	Yes	7
770	Public	1	0	XX	Black	Senior secondary schooling (completed high school or equivalent)	Chose not to answer	Fair	35.91	116	112	No	Yes	No	No	No	No	No	No	No	No	No	No	No	No	No	No	No	No	No	No	No	No	No	Yes	Yes	5	No		No	Yes (in the past)	Yes in the past	No	No	No	No	No	Yes	2
771	Public	1	0	XX	Black	Some secondary schooling	Up to 1,850 per month	Good	29.74	97	100	No	Yes	No	No	No	No	No	No	No	No	No	No	No	No	No	No	No	No	No	No	No	No	No	No	Yes	1	No		No	Yes (in the past)	Yes currently	Yes	No	No	Yes	No	Yes	2
772	Public	1	0	XX	Black	Some college (pre-degree, diploma, Certificate, Ordinary National Diploma)	Chose not to answer	Excellent	26.3	93	104	No	0	No	No	No	No	No	No	No	No	No	No	No	No	No	No	No	No	No	No	No	No	No	No	No	0	Yes	3	No	No never smoked	No never drank alcohol	No	No	No	No	No	Yes	6
773	Public	1	0	XX	Black	Some secondary schooling	Up to 1,850 per month	Fair	24.22	83	84	No	Yes	No	No	No	No	No	No	No	No	No	No	No	No	No	No	No	No	No	No	No	No	No	No	Yes	1	No		No	Yes (in the past)	Yes currently	No	No	No	No	No	Yes	7
774	Public	1	0	XX	Black	Some secondary schooling	Up to 1,850 per month	Fair	32.95	114	96	Yes	Yes	No	No	No	No	No	No	No	No	No	No	No	No	Yes	No	No	No	No	No	No	No	No	Yes	Yes	3	Yes	30	No	No never smoked	No never drank alcohol	Yes	No	No	No	No	Yes	2
775	Public	1	0	XX	Black	Senior secondary schooling (completed high school or equivalent)	Up to 1,850 per month	Poor	22.5	87	88	No	0	No	No	No	No	No	No	No	No	No	No	No	No	No	No	No	No	No	No	No	No	No	No	Yes	4	Yes	20	No	Yes (in the past)	Yes currently	Yes	No	No	No	No	Yes	5
776	Public	1	0	XX	Black	Senior secondary schooling (completed high school or equivalent)	Up to 1,850 per month	Good	21.34	77	82	No	0	No	No	No	No	No	Yes	No	No	No	No	No	No	No	No	No	No	No	No	No	No	No	No	No	0	No		No	No never smoked	Yes currently	No	No	No	Yes	No	Yes	7
777	Public	1	0	XX	Black	Senior secondary schooling (completed high school or equivalent)	Up to 1,850 per month	Fair	24.09	94	88	Yes	0	No	No	No	No	No	No	No	No	No	No	No	No	No	No	No	No	No	No	No	No	No	No	No	1	No		No	Yes (now)	Yes in the past	No	No	No	No	No	Yes	6
778	Public	1	0	XX	Black	Some secondary schooling	Up to 1,850 per month	Good	28.65	96	98	No	0	No	No	No	No	No	No	No	No	No	No	No	No	No	No	No	No	No	No	No	No	No	No	No	0	Yes	22	No	Yes (now)	No never drank alcohol	No	No	Yes	No	No	Yes	3
779	Public	1	0	XX	Black	Senior secondary schooling (completed high school or equivalent)	Up to 1,850 per month	Good	31.16	116	108	Yes	Yes	No	No	No	No	No	No	No	No	No	No	No	No	No	No	No	No	No	No	No	No	No	Yes	Yes	5	No		No	No never smoked	Yes currently	Yes	No	No	No	No	Yes	5
780	Public	1	0	XX	Black	Senior secondary schooling (completed high school or equivalent)	Up to 1,850 per month	Good	35.08	105	102	No	Yes	No	No	No	No	No	No	No	No	No	No	No	No	No	No	No	No	No	No	No	No	No	Yes	Yes	5	Yes	19	No	Yes (in the past)	Yes in the past	Yes	No	No	No	No	Yes	7
781	Public	1	0	XX	Black	5-12 years of schooling	Up to 1,850 per month	Fair	22.04	70	82	No	0	No	No	No	No	No	No	No	No	No	No	No	No	No	No	No	No	No	No	No	No	No	No	No	0	No		No	Yes (now)	Yes currently	Yes	No	Yes	No	Yes	Yes	5
782	Public	1	0	XX	Black	Some secondary schooling	Up to 1,850 per month	Very good	18.56	74	76	No	Yes	No	No	No	No	No	No	No	No	No	No	No	No	No	No	No	No	No	No	No	No	No	No	Yes	1	Yes	29	No	Yes (in the past)	Yes in the past	Yes	No	No	No	Yes	Yes	3
783	Public	1	0	XX	Black	0-4 years of schooling	Up to 1,850 per month	Good	25.82	87	89	No	Yes	No	No	No	No	No	No	No	No	No	No	No	No	No	No	No	No	No	No	No	No	No	No	Yes	1	No		No	Yes (now)	Yes currently	Yes	No	No	No	No	Yes	7
784	Public	1	0	XX	Black	Senior secondary schooling (completed high school or equivalent)	1,851 - 5,000 per month	Excellent	25.43	88	97	No	0	No	No	No	No	No	No	No	No	No	No	No	No	No	No	No	No	No	No	No	No	No	No	No	0	No		No	Yes (in the past)	Yes in the past	No	No	No	Yes	No	Yes	5
785	Public	1	0	XX	Black	No Formal Education	Up to 1,850 per month	Good	15.96	92	84	No	0	No	No	No	No	No	No	No	No	No	No	No	No	No	No	No	No	No	No	No	No	No	No	No	0	Yes	18	No	No never smoked	No never drank alcohol	Yes	No	No	No	No	Yes	7
786	Public	1	0	XX	Black	Some secondary schooling	Chose not to answer	Excellent	37.55	114	111	No	0	No	No	No	No	No	No	No	No	No	No	No	No	No	No	No	No	No	No	No	No	No	Yes	No	1	Yes	40	No	Yes (now)	Yes currently	Yes	No	Yes	Yes	Yes	Yes	7
787	Public	1	0	XX	Black	No Formal Education	Up to 1,850 per month	Good	21.41	81	90	No	Yes	No	No	No	No	No	No	No	No	No	No	No	No	No	No	No	No	No	No	No	No	No	No	Yes	4	No		No	Yes (now)	No never drank alcohol	Yes	No	No	No	No	Yes	5
788	Public	1	0	XX	Black	5-12 years of schooling	Up to 1,850 per month	Excellent	16.65	69	83	No	0	No	No	No	No	No	No	No	No	No	No	No	No	Yes	No	No	No	No	No	No	No	No	No	No	0	No		No	Yes (now)	Yes currently	Yes	No	Yes	No	Yes	Yes	1
789	Public	1	0	XX	Black	5-12 years of schooling	Chose not to answer	Excellent	25	85	96	No	0	No	No	No	No	No	No	No	No	No	No	No	No	No	No	No	No	No	No	No	No	No	No	No	0	Yes	9	No	No never smoked	No never drank alcohol	No	No	No	Yes	No	Yes	6
790	Public	1	0	XX	Black	Some secondary schooling	Up to 1,850 per month	Good	30.1	101	99	No	Yes	No	No	No	No	No	No	No	No	No	No	No	No	No	No	No	No	No	No	No	No	No	No	Yes	1	Yes	18	No	Yes (now)	Yes currently	Yes	No	No	No	No	Yes	1
791	Public	1	0	XX	Black	5-12 years of schooling	Up to 1,850 per month	Good	20	68	82	No	0	No	No	No	No	No	No	No	No	No	No	No	No	No	No	No	No	No	No	No	No	No	No	No	0	Yes	11	No	Yes (now)	Yes currently	No	No	No	No	Yes	Yes	7
792	Public	1	0	XX	Black	5-12 years of schooling	Up to 1,850 per month	Good	27.76	98	93	No	0	No	No	No	No	No	No	No	No	No	No	No	No	No	No	No	No	No	No	No	No	No	No	No	0	Yes	40	No	Yes (in the past)	Yes in the past	No	No	No	No	No	Yes	5
793	Public	1	0	XX	Black	Some secondary schooling	Chose not to answer	Very good	35.79	115	112	No	Yes	No	No	No	No	No	No	No	No	No	No	No	No	No	No	No	No	No	No	No	No	No	Yes	Yes	5	No		No	Yes (in the past)	Yes currently	Yes	No	Yes	Yes	Yes	Yes	7
794	Public	1	0	XX	Black	5-12 years of schooling	Up to 1,850 per month	Excellent	21.76	71	90	No	0	No	No	No	No	No	No	No	No	No	No	No	No	No	No	No	No	No	No	No	No	No	No	No	0	Yes	30	No	No never smoked	Yes currently	Yes	No	Yes	Yes	No	Yes	5
795	Public	1	0	XX	Black	Some secondary schooling	Chose not to answer	Excellent	25.51	82	86	No	0	No	No	No	No	No	No	No	No	No	No	No	No	No	No	No	No	No	No	No	No	No	No	No	0	Yes	25	No	No never smoked	Yes currently	Yes	No	Yes	Yes	Yes	Yes	7
796	Public	1	0	XX	Black	Some secondary schooling	Chose not to answer	Excellent	17.63	73	94	No	0	No	No	No	No	No	No	No	No	No	No	No	No	No	No	No	No	No	No	No	No	No	No	Yes	4	No		No	Yes (now)	Yes currently	Yes	No	Yes	Yes	Yes	Yes	3
797	Public	1	0	XX	Black	No Formal Education	Up to 1,850 per month	Good	32.32	110	101	Yes	Yes	No	No	No	No	No	No	No	No	No	No	No	No	No	No	No	No	No	No	No	No	No	No	Yes	2	Yes	18	No	No never smoked	No never drank alcohol	No	No	No	No	No	Yes	7
798	Public	1	0	XX	Black	Some secondary schooling	Chose not to answer	Excellent	20.83	81	83	No	0	No	No	No	No	No	No	No	No	No	No	No	No	No	No	No	No	No	No	No	No	No	No	Yes	4	Yes	28	No	Yes (now)	No never drank alcohol	Yes	No	No	No	No	Yes	7
799	Public	1	0	XX	Black	Senior secondary schooling (completed high school or equivalent)	Up to 1,850 per month	Very good	23.53	89	94	No	Yes	No	No	No	No	No	No	No	No	No	No	No	No	No	No	No	No	No	No	No	No	No	No	Yes	4	Yes	15	No	Yes (now)	Yes in the past	No	No	Yes	No	Yes	Yes	7
800	Public	1	0	XX	Black	Senior secondary schooling (completed high school or equivalent)	Chose not to answer	Excellent	27.43	99	99	Yes	Yes	No	No	No	No	No	No	No	No	No	No	No	No	No	No	No	No	No	No	No	No	No	No	Yes	2	Yes	25	No	Yes (in the past)	Yes currently	Dont know	No	Yes	No	No	Yes	5
801	Public	1	0	XX	Black	Some secondary schooling	Up to 1,850 per month	Very good	17.16	87	91	No	0	No	No	No	No	No	No	No	No	No	No	No	No	No	No	No	No	No	No	No	No	No	No	No	0	Yes	14	No	Yes (in the past)	Yes currently	No	No	No	No	No	Yes	6
802	Public	1	0	XX	Black	Some secondary schooling	Up to 1,850 per month	Good	20.48	85	88	No	0	No	No	No	No	No	Yes	No	No	No	No	No	No	No	No	No	No	No	No	No	No	No	No	Yes	4	No		No	Yes (now)	Yes currently	No	No	No	No	No	Yes	5
803	Public	1	0	XX	Black	Senior secondary schooling (completed high school or equivalent)	Chose not to answer	Very good	31.44	108	104	No	Yes	No	No	No	No	No	No	No	No	No	No	No	No	No	No	No	No	No	No	No	No	No	Yes	Yes	2	Yes	18	No	No never smoked	Yes currently	No	No	No	No	No	Yes	7
804	Public	1	0	XX	Black	Some secondary schooling	Chose not to answer	Very good	30.12	101	109	No	0	No	No	No	No	No	No	No	No	No	No	No	No	No	No	No	No	No	No	No	No	No	No	Yes	4	Yes	10	No	Yes (in the past)	Yes currently	No	No	Yes	No	Yes	Yes	2
805	Public	1	0	XX	Black	Some secondary schooling	Up to 1,850 per month	Good	25.1	91	95	No	0	No	No	No	No	No	No	No	No	No	No	No	No	No	No	No	No	No	No	No	No	No	No	Yes	4	No		No	Yes (now)	Yes currently	Yes	No	No	No	No	Yes	7
806	Public	1	0	XX	Black	Senior secondary schooling (completed high school or equivalent)	Up to 1,850 per month	Very good	35.69	122	110	No	Yes	No	No	No	No	No	No	No	No	No	No	No	No	No	No	No	No	No	No	No	No	No	Yes	Yes	2	No		No	Yes (in the past)	Yes currently	Yes	No	No	No	No	Yes	5
807	Public	1	0	XX	Black	Some secondary schooling	Up to 1,850 per month	Good	27.92	100	102	No	Yes	No	No	No	No	No	No	No	No	No	No	No	No	No	No	No	No	No	No	No	No	No	No	Yes	4	No		No	Yes (now)	Yes currently	No	No	Yes	Yes	No	Yes	7
808	Public	1	0	XX	Black	Senior secondary schooling (completed high school or equivalent)	Up to 1,850 per month	Good	29.4	109	104	Yes	Yes	No	No	No	No	No	No	No	No	No	No	No	No	Yes	No	No	No	No	No	No	No	Yes	Yes	Yes	5	Yes	19	No	Yes (in the past)	No never drank alcohol	Yes	No	Yes	No	Yes	Yes	5
809	Public	1	0	XX	Black	Senior secondary schooling (completed high school or equivalent)	Up to 1,850 per month	Good	32.05	114	95	No	Yes	No	No	No	No	No	No	No	No	No	No	No	No	No	No	No	No	No	No	No	No	No	Yes	Yes	2	Yes	14	No	No never smoked	No never drank alcohol	No	No	No	No	No	Yes	4
810	Public	1	0	XX	Black	0-4 years of schooling	Up to 1,850 per month	Good	22.31	88	82	No	0	No	No	No	No	No	No	No	No	No	No	No	No	No	No	No	No	No	No	No	No	No	No	Yes	4	Yes	22	No	Yes (now)	Yes currently	No	No	No	No	No	Yes	2
811	Public	1	0	XX	Black	Some secondary schooling	Up to 1,850 per month	Excellent	23.31	90	86	No	0	No	No	No	No	No	No	No	No	No	No	No	No	No	No	No	No	No	No	No	No	No	No	No	0	No		No	No never smoked	No never drank alcohol	No	No	No	No	No	Yes	7
812			0	XX	Black	Some college (pre-degree, diploma, Certificate, Ordinary National Diploma)	20,001 - 30,000 per month	Excellent	30	98	100	No	0	No	No	No	No	No	No	No	No	No	No	No	No	No	No	No	No	No	No	No	No	No	No	No	0	Yes	18	No	No never smoked	No never drank alcohol	No	No	No	Yes	No	Yes	2
813	Public	1	0	XX	Black	Some secondary schooling	Up to 1,850 per month	Excellent	19.27	78	75	No	0	No	No	No	No	No	No	No	No	No	No	No	No	No	No	No	No	No	No	No	No	No	No	Yes	4	Yes	18	No	Yes (now)	Yes currently	No	No	Yes	Yes	Yes	Yes	7
814	Public	1	0	XX	Black	5-12 years of schooling	Up to 1,850 per month	Fair	18.69	78	87	No	0	No	No	No	No	No	No	No	No	No	No	No	No	No	No	No	No	No	No	No	No	No	No	No	0	No		No	Yes (now)	Yes currently	No	No	Yes	No	No	Yes	7
815	Public	1	0	XX	Black	Some secondary schooling	Up to 1,850 per month	Good	25.61	89	92	Yes	Yes	No	No	No	No	No	No	No	No	No	No	No	No	No	No	No	No	No	No	No	No	No	No	Yes	2	No		No	No never smoked	No never drank alcohol	Yes	No	Yes	Yes	Yes	Yes	7
816	Public	1	0	XX	Black	Senior secondary schooling (completed high school or equivalent)	Chose not to answer	Good	34.32	120	123	No	0	No	No	No	No	No	No	No	No	No	No	No	No	No	No	No	No	No	No	No	No	No	Yes	No	1	No		No	No never smoked	No never drank alcohol	No	No	Yes	No	No	Yes	2
817	Public	1	0	XX	Black	Some secondary schooling	Chose not to answer	Very good	25.16	93	104	Yes	Yes	No	No	No	No	No	No	No	No	No	No	No	No	No	No	No	No	No	No	No	No	No	No	Yes	2	No		No	Yes (in the past)	Yes currently	No	No	Yes	Yes	Yes	Yes	2
818	Public	1	0	XX	Black	0-4 years of schooling	Up to 1,850 per month	Good	25.65	95	97	No	Yes	No	No	No	No	No	Yes	No	No	No	No	No	No	No	No	No	No	No	No	No	No	No	No	Yes	1	Yes	16	No	Yes (in the past)	Yes currently	Yes	No	No	No	No	Yes	3
819	Public	1	0	XX	Black	Some secondary schooling	Up to 1,850 per month	Good	37.65	122	120	No	Yes	No	No	No	No	No	No	No	No	No	No	No	No	No	No	No	No	No	No	No	No	No	Yes	Yes	2	Yes	30	No	No never smoked	No never drank alcohol	No	No	No	No	No	Yes	5
820	Public	1	0	XX	Black	College graduate (Bachelors degree, Higher National Diploma)	Chose not to answer	Very good	31.49	107	105	No	Yes	No	No	No	No	No	No	No	No	No	No	No	No	No	No	No	No	No	No	No	No	Yes	Yes	Yes	5	No		No	Yes (in the past)	Yes in the past	Yes	No	Yes	Yes	Yes	Yes	2
821	Public	1	0	XX	Black	5-12 years of schooling	Up to 1,850 per month	Excellent	25.22	82	92	No	0	No	No	No	No	No	No	No	No	No	No	No	No	No	No	No	No	No	No	No	No	No	No	Yes	4	Yes	7	No	No never smoked	No never drank alcohol	No	No	Yes	Yes	Yes	Yes	5
822	Public	1	0	XX	Black	Some secondary schooling	Up to 1,850 per month	Very good	18	74	82	No	0	No	No	No	No	No	No	No	No	No	No	No	No	No	No	No	No	No	No	No	No	No	No	No	0	No		No	Yes (now)	Yes currently	Yes	No	Yes	No	Yes	Yes	5
823	Public	1	0	XX	Black	5-12 years of schooling	Up to 1,850 per month	Good	28.4	106	104	Yes	Yes	No	No	No	No	No	No	No	No	No	No	No	No	No	No	No	No	No	No	No	No	No	Yes	Yes	3	Yes	22	No	Yes (in the past)	Yes in the past	Yes	No	No	No	No	Yes	5
824	Public	1	0	XX	Black	Senior secondary schooling (completed high school or equivalent)	Up to 1,850 per month	Good	31.14	103	100	Yes	0	No	No	No	No	No	No	No	No	No	No	No	No	No	No	No	No	No	No	No	No	No	Yes	Yes	5	No		No	Yes (in the past)	Yes currently	No	No	No	No	Yes	No
825	Public	1	0	XX	Black	Senior secondary schooling (completed high school or equivalent)	Up to 1,850 per month	Good	24.17	81	94	No	0	No	No	No	No	No	Yes	No	No	No	No	No	No	No	No	No	No	No	No	No	No	No	No	No	0	No		No	Yes (now)	Yes in the past	Yes	No	Yes	Yes	Yes	Yes	4
826	Public	1	0	XX	Black	Some secondary schooling	Up to 1,850 per month	Fair	37.56	113	114	No	Yes	No	No	No	No	No	No	No	No	No	No	No	No	No	No	No	No	No	No	No	No	No	Yes	Yes	2	No		No	No never smoked	No never drank alcohol	No	No	Yes	No	No	Yes	7
827	Public	1	0	XX	Black	Some secondary schooling	Up to 1,850 per month	Fair	32.74	102	101	No	0	No	No	No	No	No	No	No	No	No	No	No	No	No	No	No	No	No	No	No	No	No	Yes	No	1	Yes	44	No	Yes (now)	Yes currently	No	No	No	No	No	Yes	2
828	Public	1	0	XX	Black	Some college (pre-degree, diploma, Certificate, Ordinary National Diploma)	Up to 1,850 per month	Excellent	18.59	70	81	No	0	No	No	No	No	No	No	No	No	No	No	No	No	No	No	No	No	No	No	No	No	No	No	No	0	No		No	Yes (now)	Yes currently	No	No	No	No	No	Yes	7
829	Public	1	0	XX	Black	College graduate (Bachelors degree, Higher National Diploma)	Chose not to answer	Excellent	33.8	102	110	No	0	No	No	No	No	No	No	No	No	No	No	No	No	No	No	No	No	No	No	No	No	No	Yes	Yes	5	Yes	31	No	No never smoked	Yes in the past	No	No	No	No	Yes	Yes	1
830	Public	1	0	XX	Black	Some secondary schooling	Up to 1,850 per month	Good	20.08	77	82	No	0	No	No	No	No	No	No	No	No	No	No	No	No	No	No	No	No	No	No	No	No	No	No	No	0	Yes	18	No	Yes (now)	Yes currently	No	No	No	No	No	Yes	7
831	Public	1	0	XX	Black	Some secondary schooling	5,001 - 10,000 per month	Very good	30.93	103	105	No	0	No	No	No	No	No	No	No	No	No	No	No	No	Yes	No	No	No	No	No	No	No	No	Yes	No	1	Yes	29	No	Yes (now)	Yes currently	No	No	No	No	Yes	Yes	5
832	Public	1	0	XX	Black	Senior secondary schooling (completed high school or equivalent)	5,001 - 10,000 per month	Very good	26.49	93	90	No	0	No	No	No	No	No	No	No	No	No	No	No	No	No	No	No	No	No	No	No	No	No	No	Yes	4	Yes	25	No	No never smoked	No never drank alcohol	No	No	Yes	Yes	Yes	Yes	5
833	Public	1	0	XX	Black	5-12 years of schooling	Up to 1,850 per month	Good	20.69	79	83	No	0	No	No	No	No	No	No	No	No	No	No	No	No	No	No	No	No	No	No	No	No	No	No	Yes	4	Yes	12	No	Yes (now)	Yes in the past	Yes	No	Yes	No	Yes	Yes	5
834	Public	1	0	XX	Black	Senior secondary schooling (completed high school or equivalent)	Up to 1,850 per month	Fair	22.76	107	105	Yes	Yes	No	No	No	No	No	No	No	No	No	No	No	No	Yes	No	No	No	No	No	No	No	No	Yes	Yes	3	Yes	29	No	No never smoked	No never drank alcohol	No	No	No	Yes	No	Yes	5
835	Public	1	0	XX	Black	Some secondary schooling	Up to 1,850 per month	Very good	20.02	89	92	No	0	No	No	No	No	No	No	No	No	No	No	No	No	No	No	No	No	No	No	No	No	No	No	No	0	No		No	Yes (now)	Yes currently	No	No	Yes	No	Yes	Yes	5
836	Public	1	0	XX	Black	Senior secondary schooling (completed high school or equivalent)	10,001 - 15,000 per month	Good	27.85	97	100	No	0	No	No	No	No	No	No	No	No	No	No	No	No	No	No	No	No	No	No	No	No	No	No	Yes	4	Yes	23	No	No never smoked	No never drank alcohol	Yes	No	Yes	No	No	Yes	7
837	Public	1	0	XX	Black	Senior secondary schooling (completed high school or equivalent)	Up to 1,850 per month	Excellent	29.07	103	106	No	0	No	No	No	No	No	No	No	No	No	No	No	No	No	No	No	No	No	No	No	No	No	Yes	Yes	5	Yes	23	No	No never smoked	Yes currently	Yes	No	No	No	No	Yes	4
838	Public	1	0	XX	Black	Some secondary schooling	5,001 - 10,000 per month	Good	25.56	91	95	No	0	No	No	No	No	No	No	No	No	No	No	No	No	No	No	No	No	No	No	No	No	No	No	Yes	4	No		No	Yes (now)	Yes currently	Yes	No	Yes	Yes	Yes	Yes	7
839	Public	1	0	XX	Black	College graduate (Bachelors degree, Higher National Diploma)	30,001 - 50,000 per month	Excellent	34.82	112	121	No	0	No	No	No	No	No	No	No	No	No	No	No	No	No	No	No	No	No	No	No	No	No	Yes	No	1	No		No	Yes (in the past)	No never drank alcohol	No	No	Yes	Yes	Yes	No
840	Public	1	0	XX	Black	Some college (pre-degree, diploma, Certificate, Ordinary National Diploma)	Up to 1,850 per month	Fair	20.29	83	94	No	0	No	No	No	No	No	Yes	No	No	No	No	No	No	No	No	No	No	No	No	No	No	No	No	No	0	No		No	Yes (now)	Yes currently	Yes	No	No	No	No	No
841	Public	1	0	XX	Black	Some secondary schooling	Up to 1,850 per month	Very good	20.48	82	90	No	0	No	No	No	Yes	No	No	Yes	No	No	No	No	No	No	No	No	No	No	No	No	No	No	No	No	0	No		No	Yes (now)	Yes currently	Yes	No	No	No	No	Yes	6
842	Public	1	0	XX	Black	Senior secondary schooling (completed high school or equivalent)	Up to 1,850 per month	Good	28.34	96	94	Yes	Yes	No	No	No	No	No	No	No	No	No	No	No	No	No	No	No	No	No	No	No	No	No	No	Yes	2	Yes	14	No	Yes (in the past)	Yes in the past	No	No	No	No	No	Yes	3
843	Public	1	0	XX	Black	Some secondary schooling	Chose not to answer	Good	22.86	84	95	No	0	No	No	No	No	No	No	No	No	No	No	No	No	No	No	No	No	No	No	No	No	No	No	No		Yes	54	No	Yes (now)	Yes currently	Yes	No	No	No	No	Yes	5
844	Public	1	0	XX	Black	Senior secondary schooling (completed high school or equivalent)	Chose not to answer	Good	32.6	100	98	No	0	No	No	No	No	No	No	No	No	No	No	No	No	No	No	No	No	No	No	No	No	No	No	No	0	Yes	9	No	No never smoked	No never drank alcohol	No	No	No	No	No	Yes	7
845	Public	1	0	XX	Black	Some secondary schooling	5,001 - 10,000 per month	Good	24.24	96	90	Yes	Yes	No	No	No	No	No	No	No	No	No	No	No	No	No	No	No	No	No	No	No	No	No	No	Yes	2	Yes	18	No	No never smoked	No never drank alcohol	Yes	No	Yes	No	Yes	Yes	7
846	Public	1	0	XX	Black	Senior secondary schooling (completed high school or equivalent)	5,001 - 10,000 per month	Very good	28.38	98	106	No	0	No	No	No	No	No	No	No	No	No	No	No	No	No	No	No	No	No	No	No	No	No	No	Yes	4	Yes	18	No	Yes (in the past)	Yes in the past	Yes	No	Yes	Yes	Yes	Yes	5
847	Public	1	0	XX	Black	Some secondary schooling	Up to 1,850 per month	Good	19.23	75	84	No	Yes	No	No	No	No	No	No	No	No	No	No	No	No	No	No	No	No	No	No	No	No	No	No	Yes	1	No		No	Yes (now)	Yes currently	Yes	No	Yes	No	Yes	Yes	5
848	Public	1	0	XX	Black	5-12 years of schooling	Up to 1,850 per month	Fair	23.39	87	87	No	0	No	No	No	No	No	No	No	No	No	No	No	No	No	No	No	No	No	No	No	No	No	No	No	0	No		No	Yes (now)	Yes currently	No	No	No	No	No	Yes	7
849	Public	1	0	XX	Black	No Formal Education	Up to 1,850 per month	Good	27.31	108	101	No	Yes	No	No	No	No	No	No	No	No	No	No	No	No	No	No	No	No	No	No	No	No	No	Yes	Yes	2	Yes	15	No	Yes (now)	Yes currently	Yes	No	No	No	No	Yes	5
850	Public	1	0	XX	Black	Senior secondary schooling (completed high school or equivalent)	Chose not to answer	Excellent	39.45	120	117	No	0	No	No	No	No	No	No	No	No	No	No	No	No	No	No	No	No	No	No	No	No	No	Yes	Yes	5	No		No	No never smoked	No never drank alcohol	Yes	No	Yes	No	Yes	Yes	7
851	Public	1	0	XX	Black	College graduate (Bachelors degree, Higher National Diploma)	Chose not to answer	Very good	37.13	114	116	No	0	No	No	No	No	No	No	No	No	No	No	No	No	No	No	No	No	No	No	No	No	No	Yes	No	1	Yes	6	No	No never smoked	No never drank alcohol	No	No	No	No	No	Yes	1
852	Public	1	0	XX	Black	Post-high school training (e.g.. Vocational or technical training)	Chose not to answer	Excellent	34.95	108	106	No	0	No	No	No	No	No	No	No	No	No	No	No	No	No	No	No	No	No	No	No	No	No	Yes	Yes	5	No		No	No never smoked	No never drank alcohol	Yes	No	Yes	Yes	Yes	Yes	7
853	Public	1	0	XX	Black	Some secondary schooling	Chose not to answer	Excellent	32.3	97	110	No	0	No	No	No	No	No	No	No	No	No	No	No	No	No	No	No	No	No	No	No	No	No	No	Yes	4	Yes	35	No	No never smoked	Yes currently	Yes	No	Yes	Yes	Yes	Yes	7
854	Public	1	0	XX	Black	Some secondary schooling	Chose not to answer	Good	19.88	76	90	No	0	No	No	No	No	No	No	No	No	No	No	No	No	No	No	No	No	No	No	No	No	No	No	Yes	4	Yes	55	No	Yes (in the past)	No never drank alcohol	No	No	No	No	No	Yes	3
855	Public	1	0	XX	Black	Senior secondary schooling (completed high school or equivalent)	5,001 - 10,000 per month	Excellent	23.85	106	113	No	0	No	No	No	No	No	No	No	No	No	No	No	No	No	No	No	No	No	No	No	No	No	Yes	No	1	No		No	Yes (now)	Yes currently	No	No	No	No	Yes	Yes	7
856	Public	1	0	XX	Black	Post-high school training (e.g.. Vocational or technical training)	1,851 - 5,000 per month	Good	25.34	87	90	No	0	No	No	No	No	No	No	No	No	No	No	No	No	No	No	No	No	No	No	No	No	No	No	No	0	No		No	Yes (now)	Yes currently	No	No	No	No	No	Yes	3
857	Public	1	0	XX	Black	Senior secondary schooling (completed high school or equivalent)	Chose not to answer	Very good	25.88	98	96	No	0	No	No	No	No	No	No	No	No	No	No	No	No	No	No	No	No	No	No	No	No	No	No	Yes	4	No		No	Yes (now)	Yes currently	Yes	No	No	No	No	Yes	7
858	Public	1	0	XX	Black	College graduate (Bachelors degree, Higher National Diploma)	30,001 - 50,000 per month	Very good	30.11	103	105	No	0	Yes	No	No	No	No	No	No	No	No	No	No	No	No	No	No	No	No	No	No	No	No	Yes	Yes	5	Yes	17	No	No never smoked	Yes currently	Yes	No	No	No	Yes	No
859	Public	1	0	XX	Black	Some secondary schooling	1,851 - 5,000 per month	Good	30.06	105	106	No	Yes	No	No	No	No	No	No	No	No	No	No	No	No	No	No	No	No	No	No	No	No	No	Yes	Yes	2	Yes	48	No	Yes (in the past)	Yes currently	No	No	Yes	No	Yes	Yes	7
860	Public	1	0	XX	Black	Senior secondary schooling (completed high school or equivalent)	20,001 - 30,000 per month	Good	24.34	88	90	Yes	0	No	No	No	No	No	Yes	No	No	No	No	No	No	No	No	No	No	No	No	No	No	No	No	No	1	Yes	16	No	No never smoked	Yes currently	No	No	No	No	No	Yes	6
861	Public	1	0	XX	Black	Senior secondary schooling (completed high school or equivalent)	Chose not to answer	Excellent	21.83	76	81	No	0	No	No	No	No	No	No	No	No	No	No	No	No	No	No	No	No	No	No	No	No	No	No	No	0	Yes	49	No	Yes (now)	Yes currently	No	No	No	No	No	Yes	7
862	Public	1	0	XX	Black	Senior secondary schooling (completed high school or equivalent)	Up to 1,850 per month	Good	25.82	97	96	No	0	No	No	No	No	No	No	No	No	No	No	No	No	No	No	No	No	No	No	No	No	No	No	No	0	Yes	71	No	No never smoked	Yes currently	Yes	No	No	No	No	Yes	7
864	Public	1	0	XX	Black	5-12 years of schooling	Up to 1,850 per month	Good	31.57	108	107	Yes	Yes	No	No	No	No	No	No	No	No	No	No	No	No	No	No	No	No	No	No	No	No	No	Yes	Yes	3	Yes	21	No	Yes (in the past)	Yes in the past	Yes	No	No	Yes	No	Yes	4
865	Public	1	0	XX	Black	Some secondary schooling	Up to 1,850 per month	Fair	25.22	94	102	No	0	Yes	No	No	No	No	No	No	No	No	No	No	No	No	No	No	No	No	No	No	No	No	No	Yes	4	No		No	Yes (in the past)	Yes in the past	Yes	No	Yes	No	No	Yes	7
866	Public	1	0	XX	Black	5-12 years of schooling	Up to 1,850 per month	Good	22.76	86	95	No	0	No	No	No	No	No	Yes	No	No	No	No	No	No	No	No	No	No	No	No	No	No	No	No	No	0	Yes	26	No	No never smoked	Yes currently	Yes	No	Yes	No	Yes	Yes	7
867	Public	1	0	XX	Black	5-12 years of schooling	5,001 - 10,000 per month	Good	33.26	110	111	No	Yes	No	No	No	No	No	No	No	No	No	No	No	No	No	No	No	No	No	No	No	No	No	Yes	Yes	5	Yes	23	No	No never smoked	Yes in the past	No	No	No	No	Yes	Yes	1
868	Public	1	0	XX	Black	Senior secondary schooling (completed high school or equivalent)	Up to 1,850 per month	Good	34.77	99	100	No	0	No	No	No	No	No	No	No	No	No	No	No	No	No	No	No	No	No	No	No	No	No	No	No	0	No		No	No never smoked	Yes currently	Yes	No	Yes	Yes	No	Yes	7
869	Public	1	0	XX	Black	Some secondary schooling	Chose not to answer	Good	27.25	87	92	No	Yes	No	No	No	No	No	No	No	No	No	No	No	No	No	No	No	No	No	No	No	No	No	No	Yes	1	Yes	1	No	No never smoked	No never drank alcohol	Yes	No	No	No	No	Yes	7
870	Public	1	0	XX	Black	College graduate (Bachelors degree, Higher National Diploma)	5,001 - 10,000 per month	Good	37.81	117	116	No	0	No	No	No	No	No	No	No	No	No	No	No	No	No	No	No	No	No	No	No	No	No	Yes	No	1	Yes	24	No	Yes (in the past)	Yes in the past	No	No	No	Yes	No	Yes	2
871	Public	1	0	XX	Black	0-4 years of schooling	Up to 1,850 per month	Fair	26.54	113	112	No	0	No	No	No	No	No	No	No	No	No	No	No	No	No	No	No	No	No	No	No	No	No	Yes	No	1	Yes	63	No	Yes (in the past)	Yes in the past	No	No	No	No	No	No
872	Public	1	0	XX	Black	5-12 years of schooling	Chose not to answer	Very good	28.37	97	110	No	Yes	No	No	No	No	No	No	No	No	No	No	No	No	No	No	No	No	No	No	No	No	No	No	Yes	4	Yes	23	No	Yes (in the past)	Yes in the past	No	No	No	No	No	Yes	5
873	Public	1	0	XX	Black	Some secondary schooling	Up to 1,850 per month	Good	25.4	98	109	No	0	No	No	No	No	No	No	No	No	No	No	No	No	No	No	No	No	No	No	No	No	No	No	No	0	No		No	No never smoked	No never drank alcohol	No	No	No	No	No	Yes	1
874	Public	1	0	XX	Black	Senior secondary schooling (completed high school or equivalent)	Up to 1,850 per month	Good	18.21	70	72	No	Yes	No	No	No	No	No	No	No	No	No	No	No	No	No	No	No	No	No	No	No	No	No	No	Yes	1	No		No	Yes (now)	Yes currently	Yes	No	Yes	No	Yes	Yes	2
875	Public	1	0	XX	Black	College graduate (Bachelors degree, Higher National Diploma)	5,001 - 10,000 per month	Good	24.01	83	84	Yes	0	No	No	No	No	No	No	No	No	No	No	No	No	No	No	No	No	No	No	No	No	No	No	No	1	Yes	35	No	No never smoked	No never drank alcohol	Yes	No	Yes	Yes	Yes	No
876	Public	1	0	XX	Black	5-12 years of schooling	Up to 1,850 per month	Good	25.22	87	102	No	0	No	No	No	No	No	No	No	No	No	No	No	No	No	No	No	No	No	No	No	No	No	No	Yes	4	Yes	18	No	No never smoked	Yes currently	Yes	No	No	No	No	No
877	Public	1	0	XX	Black	Senior secondary schooling (completed high school or equivalent)	Chose not to answer	Good	29.74	103	104	No	Yes	No	No	No	No	No	No	No	No	No	No	No	No	No	No	No	No	No	No	No	No	No	Yes	Yes	5	Yes	9	No	Yes (now)	No never drank alcohol	Yes	No	No	No	No	Yes	3
878	Public	1	0	XX	Black	Some secondary schooling	Up to 1,850 per month	Fair	31.14	96	102	Yes	Yes	No	No	No	No	No	No	No	No	No	No	No	No	No	No	No	No	No	No	No	No	No	No	Yes	2	No		No	No never smoked	No never drank alcohol	Yes	No	No	Yes	No	Yes	6
879	Public	1	0	XX	Black	5-12 years of schooling	Up to 1,850 per month	Fair	24.88	98	99	No	Yes	No	No	No	No	No	No	No	No	No	No	No	No	No	No	No	No	No	No	No	No	No	No	Yes	1	No		No	Yes (in the past)	Yes in the past	No	No	No	No	Yes	Yes	4
880	Public	1	0	XX	Black	5-12 years of schooling	1,851 - 5,000 per month	Fair	24.88	82	84	No	0	No	No	No	No	No	No	No	No	No	No	No	No	No	No	No	No	No	No	No	No	No	No	No	0	No		No	Yes (in the past)	Yes currently	Yes	No	No	No	Yes	No
881	Public	1	0	XX	Black	Senior secondary schooling (completed high school or equivalent)	5,001 - 10,000 per month	Very good	38.58	111	110	Yes	0	No	No	No	No	No	No	No	No	No	No	No	No	No	No	No	No	No	No	No	No	No	Yes	No	2	Yes	47	No	No never smoked	No never drank alcohol	No	No	Yes	No	Yes	Yes	5
882	Public	1	0	XX	Black	5-12 years of schooling	15,001 - 20,000 per month	Excellent	27.47	96	107	No	0	No	No	No	No	No	No	No	No	No	No	No	No	No	No	No	No	No	No	No	No	No	No	Yes	4	No		No	No never smoked	Yes currently	No	No	No	Yes	No	Yes	1
883			0	XX	Black	Some secondary schooling	Up to 1,850 per month	Poor	26.64	87	97	Yes	0	No	No	No	No	No	No	No	No	No	No	No	No	No	No	No	No	No	No	No	No	No	No	No	2	Yes	28	No	No never smoked	Yes currently	No	No	Yes	No	Yes	Yes	4
884	Public	1	0	XX	Black	Some secondary schooling	Chose not to answer	Very good	32.24	106	107	No	0	No	No	No	No	No	No	No	No	No	No	No	No	No	No	No	No	No	No	No	No	No	Yes	No	1	Yes	24	No	Yes (in the past)	Yes currently	No	No	No	No	No	Yes	3
885	Public	1	0	XX	Black	Some secondary schooling	Up to 1,850 per month	Good	32.11	107	108	Yes	Yes	No	Yes	No	No	No	No	No	No	No	No	No	No	No	No	No	No	No	No	No	No	No	Yes	Yes	3	No		No	No never smoked	No never drank alcohol	No	No	No	Yes	No	Yes	4
886	Public	1	0	XX	Black	Some secondary schooling	Chose not to answer	Excellent	32.69	110	102	No	0	No	No	No	No	No	No	No	No	No	No	No	No	No	No	No	No	No	No	No	No	No	Yes	No	1	Yes	48	No	Yes (in the past)	Yes in the past	Yes	No	Yes	No	No	Yes	2
887	Public	1	0	XX	Black	Some secondary schooling	Up to 1,850 per month	Fair	26.99	96	97	Yes	Yes	No	No	No	No	No	No	No	No	No	No	No	No	Yes	No	No	No	No	No	No	No	No	No	Yes	2	No		No	No never smoked	Yes currently	No	No	No	No	No	Yes	2
888	Public	1	0	XX	Black	Senior secondary schooling (completed high school or equivalent)	Up to 1,850 per month	Fair	22.41	94	85	No	Yes	No	No	No	No	No	No	No	No	No	No	No	No	Yes	No	No	No	No	No	No	No	No	No	Yes	1	No		No	Yes (now)	Yes in the past	Yes	No	No	No	Yes	Yes	2
889	Public	1	0	XX	Black	Some secondary schooling	Up to 1,850 per month	Good	15.22	79	87	No	0	No	No	No	No	No	Yes	No	No	No	No	No	No	No	No	No	No	No	No	No	No	No	No	No	0	No		No	Yes (in the past)	Yes currently	Dont know	No	No	No	No	Yes	5
890	Public	1	0	XX	Black	Some secondary schooling	Up to 1,850 per month	Good	40.35	123	116	Yes	Yes	No	No	No	No	No	No	No	No	No	No	No	No	No	No	No	No	No	No	No	No	No	Yes	Yes	3	Yes	13	No	Yes (now)	Yes currently	Yes	No	No	Yes	No	No
891	Public	1	0	XX	Black	College graduate (Bachelors degree, Higher National Diploma)	Chose not to answer	Excellent	23.95	90	88	No	0	No	No	No	No	No	No	No	No	No	No	No	No	No	No	No	No	No	No	No	No	No	No	Yes	4	Yes	37	No	Yes (now)	Yes currently	Yes	No	Yes	Yes	Yes	Yes	5
892	Public	1	0	XX	Black	5-12 years of schooling	1,851 - 5,000 per month	Fair	31.8	104	113	No	Yes	No	No	No	No	No	No	No	No	No	No	No	No	No	No	No	No	No	No	No	No	No	Yes	Yes	2	Yes	22	No	No never smoked	No never drank alcohol	Yes	No	Yes	Yes	No	Yes	4
893	Public	1	0	XX	Black	Senior secondary schooling (completed high school or equivalent)	Up to 1,850 per month	Good	27.97	94	98	Yes	Yes	No	No	No	No	No	No	No	No	No	No	No	No	No	No	No	No	No	No	No	No	No	No	Yes	2	Yes	12	No	Yes (now)	Yes in the past	Yes	No	No	No	No	Yes	2
894	Public	1	0	XX	Black	Senior secondary schooling (completed high school or equivalent)	Chose not to answer	Good	28.72	104	107	Yes	Yes	Yes	No	No	No	No	No	No	No	No	No	No	No	No	No	No	No	No	No	No	No	No	Yes	Yes	5	Yes	33	No	Yes (in the past)	Yes currently	No	No	No	No	No	Yes	2
895	Public	1	0	XX	Black	No Formal Education	Up to 1,850 per month	Good	26.09	102	99	No	Yes	No	No	No	No	No	No	No	No	No	No	No	No	No	No	No	No	No	No	No	No	No	Yes	Yes	2	No		No	No never smoked	Yes in the past	Yes	No	Yes	No	Yes	Yes	2
896	Public	1	0	XX	Black	Some secondary schooling	Up to 1,850 per month	Very good	21.51	82	87	No	0	No	No	No	No	No	No	No	No	No	No	No	No	No	No	No	No	No	No	No	No	No	No	No	0	No		No	No never smoked	Yes currently	No	No	No	No	No	Yes	7
897	Public	1	0	XX	Black	5-12 years of schooling	Up to 1,850 per month	Good	24.8	86	92	No	Yes	No	No	No	No	No	No	No	No	No	No	No	No	No	No	No	No	No	No	No	No	No	No	Yes	1	No		No	No never smoked	No never drank alcohol	Yes	No	No	No	No	No
898	Public	1	0	XX	Black	5-12 years of schooling	Up to 1,850 per month	Very good	22.91	80	95	No	0	No	No	No	No	No	No	No	No	No	No	No	No	Yes	No	No	No	No	No	No	No		No	No	0	No		No	Yes (now)	Yes in the past	No	No	No	No	No	Yes	5
899	Public	1	0	XX	Black	Senior secondary schooling (completed high school or equivalent)	Up to 1,850 per month	Good	35.16	103	109	Yes	0	No	No	No	No	No	No	No	No	No	No	No	No	No	No	No	No	No	No	No	No	No	Yes	No	2	Yes	30	No	No never smoked	No never drank alcohol	No	No	No	No	No	Yes	7
900	Public	1	0	XX	Black	Senior secondary schooling (completed high school or equivalent)	Up to 1,850 per month	Very good	24.72	89	102	No	Yes	No	No	No	No	No	No	No	No	No	No	No	No	No	No	No	No	No	No	No	No	No	No	Yes	1	Yes	25	No	No never smoked	Yes in the past	Yes	No	Yes	Yes	Yes	Yes	6
901	Public	1	0	XX	Black	Senior secondary schooling (completed high school or equivalent)	Up to 1,850 per month	Good	20.42	82	79	No	Yes	No	No	No	No	No	Yes	No	No	No	No	No	No	No	No	No	No	No	No	No	No	No	No	Yes	1	Yes	21	No	Yes (now)	Yes currently	Yes	No	No	No	No	Yes	7
902	Public	1	0	XX	Black	Some secondary schooling	Up to 1,850 per month	Good	25	93	97	No	0	No	No	No	No	No	No	No	No	No	No	No	No	No	No	No	No	No	No	No	No	No	No	No	0	No		No	Yes (now)	No never drank alcohol	No	No	Yes	Yes	No	Yes	2
903	Public	1	0	XX	Black	Post-high school training (e.g.. Vocational or technical training)	Up to 1,850 per month	Good	27.68	100	106	No	0	No	No	No	No	No	No	No	No	No	No	No	No	No	No	No	No	No	No	No	No	No	No	No	0	Yes	28	No	Yes (in the past)	Yes in the past	Yes	No	Yes	No	No	Yes	4
904	Public	1	0	XX	Black	Some secondary schooling	Up to 1,850 per month	Good	21.3	83	93	No	Yes	Yes	Yes	No	No	No	No	No	No	No	No	No	No	No	No	No	No	No	No	No	No	No	No	Yes	2	No		No	Yes (in the past)	Yes currently	Dont know	No	No	No	Yes	Yes	6
905	Public	1	0	XX	Black	0-4 years of schooling	Chose not to answer	Fair	17.84	78	82	No	0	No	No	No	Yes	No	No	No	No	No	No	No	No	No	No	No	No	No	No	No	No	No	No	No	0	No		No	Yes (now)	Yes currently	No	No	No	No	No	Yes	2
906	Public	1	0	XX	Black	0-4 years of schooling	Up to 1,850 per month	Good	24.91	87	92	No	0	No	No	No	No	No	No	No	No	No	No	No	No	No	No	No	No	No	No	No	No	No	No	No	0	Yes	20	No	Yes (in the past)	Yes in the past	Yes	No	Yes	No	No	Yes	5
907	Public	1	0	XX	Black	Senior secondary schooling (completed high school or equivalent)	Up to 1,850 per month	Excellent	30.49	111	111	No	0	No	No	No	No	No	No	No	No	No	No	No	No	No	No	No	No	No	No	No	No	No	Yes	No	1	No		No	Yes (in the past)	Yes in the past	No	No	Yes	No	Yes	Yes	1
908	Public	1	0	XX	Black	5-12 years of schooling	15,001 - 20,000 per month	Good	27.66	96	98	No	0	No	No	No	No	No	No	No	No	No	No	No	No	No	No	No	No	No	No	No	No	No	No	No	0	Yes	25	No	No never smoked	Yes in the past	No	No	No	No	No	Yes	4
909	Public	1	0	XX	Black	Some college (pre-degree, diploma, Certificate, Ordinary National Diploma)	Chose not to answer	Excellent	25.69	98	100	No	0	No	No	No	No	No	No	No	No	No	No	No	No	No	No	No	No	No	No	No	No	No	No	No	0	Yes	4	No	No never smoked	No never drank alcohol	No	No	No	No	No	Yes	7
910	Public	1	0	XX	Black	5-12 years of schooling	Up to 1,850 per month	Good	27.4	95	99	No	0	No	No	No	No	No	No	No	No	No	No	No	No	No	No	No	No	No	No	No	No	No	No	Yes	4	Yes	20	No	Yes (in the past)	Yes currently	No	No	No	Yes	Yes	Yes	5
911	Public	1	0	XX	Black	Senior secondary schooling (completed high school or equivalent)	Up to 1,850 per month	Poor	22.58	92	96	No	0	No	No	No	No	No	Yes	Yes	No	No	No	No	No	No	No	No	No	No	No	No	No	No	No	No	0	No		No	Yes (in the past)	Yes currently	Yes	No	Yes	No	No	Yes	7
912	Public	1	0	XX	Black	Some secondary schooling	Up to 1,850 per month	Fair	26.17	89	82	Yes	Yes	Yes	No	No	No	No	No	No	No	No	No	No	No	No	No	No	No	No	No	No	No	No	No	Yes	3	Yes	56	No	Yes (in the past)	Yes in the past	No	No	No	No	No	Yes	7
913	Public	1	0	XX	Black	Senior secondary schooling (completed high school or equivalent)	Chose not to answer	Very good	28.37	90	101	No	0	No	No	No	No	No	No	No	No	No	No	No	No	No	No	No	No	No	No	No	No	No	No	No	0	No		No	No never smoked	No never drank alcohol	Dont know	Dont know	No	No	No	No
914	Public	1	0	XX	Black	0-4 years of schooling	Chose not to answer	Good	26.85	90	101	No	0	No	No	No	No	No	No	No	No	No	No	No	No	No	No	No	No	No	No	No	No	No	No	No	0	Yes	7	No	No never smoked	No never drank alcohol	Yes	No	No	No	No	Yes	7
915	Public	1	0	XX	Black	Some secondary schooling	Up to 1,850 per month	Good	21.11	82	88	No	Yes	No	No	No	No	No	No	No	No	No	No	No	No	No	No	No	No	No	No	No	No	No	No	Yes	1	No		No	Yes (in the past)	Yes in the past	No	No	No	Yes	No	Yes	5
916	Public	1	0	XX	Black	Some secondary schooling	Up to 1,850 per month	Good	26.02	101	100	No	Yes	No	No	No	No	No	No	No	No	No	No	No	No	No	No	No	No	No	No	No	No	No	No	Yes	1	Yes	20	No	No never smoked	No never drank alcohol	No	No	No	No	No	Yes	7
917	Public	1	0	XX	Black	5-12 years of schooling	Chose not to answer	Very good	27.66	80	83	No	0	No	No	No	No	No	No	No	No	No	No	No	No	No	No	No	No	No	No	No	No	No	No	No	0	No		No	Yes (in the past)	No never drank alcohol	Yes	No	Yes	Yes	No	No
918	Public	1	0	XX	Black	College graduate (Bachelors degree, Higher National Diploma)	Up to 1,850 per month	Very good	23.66	89	92	No	0	No	No	No	No	No	No	No	No	No	No	No	No	No	No	No	No	No	No	No	No	No	No	No	0	Yes	27	No	Yes (in the past)	Yes in the past	Yes	No	No	No	Yes	Yes	1
919	Public	1	0	XX	Black	Senior secondary schooling (completed high school or equivalent)	Up to 1,850 per month	Good	24.91	83	93	No	0	No	No	No	No	No	No	No	No	No	No	No	No	No	No	No	No	No	No	No	No	No	No	No	0	Yes	21	No	Yes (in the past)	Yes currently	Yes	No	Yes	No	Yes	Yes	5
920	Public	1	0	XX	Black	Some secondary schooling	Up to 1,850 per month	Good	20.83	77	84	No	0	No	No	No	No	No	No	No	No	No	No	No	No	No	No	No	No	No	No	No	No	No	No	No	0	Yes	39	No	Yes (now)	Yes currently	No	No	No	No	No	Yes	7
921	Public	1	0	XX	Black	Some secondary schooling	Up to 1,850 per month	Fair	25.81	87	89	No	0	No	No	No	No	No	Yes	No	No	No	No	No	No	No	No	No	No	No	No	No	No	No	No	Yes	4	Yes	17	No	Yes (now)	Yes currently	No	No	Yes	Yes	Yes	Yes	2
922	Public	1	0	XX	Black	Some secondary schooling	Up to 1,850 per month	Good	27.34	93	100	No	0	No	No	No	No	No	No	No	No	No	No	No	No	No	No	No	No	No	No	No	No	No	No	Yes	4	Yes	52	No	Yes (now)	Yes currently	Yes	No	No	No	Yes	Yes	5
923	Public	1	0	XX	Black	No Formal Education	Up to 1,850 per month	Excellent	22.41	85	90	No	0	No	No	No	No	No	No	No	No	No	No	No	No	No	No	No	No	No	No	No	No	No	No	No	0	No		No	No never smoked	Yes currently	No	No	No	No	No	Yes	7
924	Public	1	0	XX	Black	Some secondary schooling	Up to 1,850 per month	Good	19.92	96	91	No	0	No	No	No	No	No	No	No	No	No	No	No	No	No	No	No	No	No	No	No	No	No	No	Yes	4	No		No	Yes (in the past)	Yes in the past	No	No	Yes	No	No	Yes	4
925	Public	1	0	XX	Black	Senior secondary schooling (completed high school or equivalent)	Up to 1,850 per month	Poor	30.46	98	94	Yes	Yes	No	No	No	No	No	No	No	No	No	No	No	No	No	Yes	No	No	No	No	No	No	No	No	Yes	4	Yes	56	No	No never smoked	Yes currently	No	No	No	No	No	Yes	7
926	Public	1	0	XX	Black	Some secondary schooling	Chose not to answer	Good	23.32	79	84	No	0	No	No	No	No	No	No	No	No	No	No	No	No	No	No	No	No	No	No	No	No	No	No	No	0	No		No	No never smoked	Yes currently	Yes	No	Yes	No	Yes	Yes	7
927	Public	1	0	XX	Black	5-12 years of schooling	Up to 1,850 per month	Good	19.83	79	87	Yes	0	No	No	No	No	No	Yes	No	No	No	No	No	No	No	No	No	No	No	No	No	No	No	No	No	1	No		No	Yes (now)	Yes currently	Yes	No	Yes	No	Yes	Yes	6
928	Public	1	0	XX	Black	Post-high school training (e.g.. Vocational or technical training)	5,001 - 10,000 per month	Very good	29.72	96	101	No	Yes	No	No	No	No	No	No	No	No	No	No	No	No	No	No	No	No	No	No	No	No	No	No	Yes	1	No		No	No never smoked	Yes currently	No	No	Yes	No	Yes	Yes	3
929	Public	1	0	XX	Black	Post-high school training (e.g.. Vocational or technical training)	20,001 - 30,000 per month	Good	31.48	98	104	No	Yes	No	No	No	No	No	No	No	No	No	No	No	No	No	No	No	No	No	No	No	No	No	No	Yes	1	No		No	Yes (in the past)	Yes in the past	No	No	Yes	Yes	Yes	Yes	3
930	Public	1	0	XX	Black	College graduate (Bachelors degree, Higher National Diploma)	1,851 - 5,000 per month	Excellent	21.76	89	94	No	0	No	No	No	No	No	No	No	No	No	No	No	No	No	No	No	No	No	No	No	No	No	No	No	0	Yes	16	No	Yes (now)	Yes currently	Yes	No	Yes	No	Yes	No
931	Public	1	0	XX	Black	Some secondary schooling	Chose not to answer	Good	20.69	72	86	No	0	No	No	No	No	No	No	No	No	No	No	No	No	No	No	No	No	No	No	No	No	No	No	No	0	Yes	40	No	No never smoked	Yes in the past	No	No	No	No	Yes	Yes	5
932	Public	1	0	XX	Black	Post-high school training (e.g.. Vocational or technical training)	10,001 - 15,000 per month	Good	26.26	92	94	No	0	No	No	No	No	No	No	No	No	No	No	No	No	No	No	No	No	No	No	No	No	No	No	No	0	Yes	35	No	No never smoked	Yes currently	Yes	No	No	No	No	Yes	3
933	Public	1	0	XX	Black	Some secondary schooling	Up to 1,850 per month	Good	26.45	94	107	No	Yes	No	No	No	No	No	No	No	No	No	No	No	No	No	No	No	No	No	No	No	No	No	No	Yes	1	No		No	Yes (in the past)	Yes currently	Yes	No	No	No	No	No
934	Public	1	0	XX	Black	College graduate (Bachelors degree, Higher National Diploma)	Chose not to answer	Good	22.77	76	81	No	0	No	No	No	No	No	No	No	No	No	No	No	No	No	No	No	No	No	No	No	No	No	No	No	0	No		No	No never smoked	No never drank alcohol	No	No	No	Yes	No	Yes	5
935	Public	1	0	XX	Black	Some college (pre-degree, diploma, Certificate, Ordinary National Diploma)	20,001 - 30,000 per month	Good	32.1	122	102	No	0	No	No	No	No	No	No	No	No	No	No	No	No	No	No	No	No	No	No	No	No	No	Yes	No	1	Yes	21	No	No never smoked	No never drank alcohol	No	No	No	Yes	No	Yes	3
936	Public	1	0	XX	Black	Senior secondary schooling (completed high school or equivalent)	Up to 1,850 per month	Good	23.88	88	90	No	0	No	No	No	No	No	No	No	No	No	No	No	No	No	No	No	No	No	No	No	No	No	No	No	0	Yes	25	No	No never smoked	Yes currently	Yes	No	No	No	No	Yes	4
937	Public	1	0	XX	Black	Senior secondary schooling (completed high school or equivalent)	5,001 - 10,000 per month	Very good	47.87	121	131	No	0	No	No	No	No	No	No	No	No	No	No	No	No	No	No	No	No	No	No	No	No	No	Yes	No	1	Yes	30	No	Yes (in the past)	Yes currently	Yes	No	No	No	No	Yes	5
938	Public	1	0	XX	Black	Some college (pre-degree, diploma, Certificate, Ordinary National Diploma)	Up to 1,850 per month	Excellent	24.09	81	87	No	0	No	No	No	No	No	No	No	No	No	No	No	No	No	No	No	No	No	No	No	No	No	No	No	0	Yes	19	No	Yes (now)	Yes currently	No	No	Yes	No	No	Yes	3
939	Public	1	0	XX	Black	Senior secondary schooling (completed high school or equivalent)	Chose not to answer	Good	24.06	83	86	No	0	No	No	No	No	No	No	No	No	No	No	No	No	No	No	No	No	No	No	No	No	No	No	No	0	Yes	14	No	Yes (in the past)	Yes currently	No	No	No	Yes	No	No
940	Public	1	0	XX	Black	No Formal Education	Up to 1,850 per month	Good	20.8	77	92	No	0	No	No	No	No	No	Yes	No	No	No	No	No	No	No	No	No	No	No	No	No	No	No	No	No	0	No		No	No never smoked	Yes currently	No	No	No	No	No	Yes	4
941	Public	1	0	XX	Black	Post-high school training (e.g.. Vocational or technical training)	Chose not to answer	Good	22.53	96	97	No	0	No	No	No	No	No	No	No	No	No	No	No	No	No	No	No	No	No	No	No	No	No	No	Yes	4	Yes	28	No	Yes (now)	Yes currently	Yes	No	No	No	No	Yes	2
942	Public	1	0	XX	Black	College graduate (Bachelors degree, Higher National Diploma)	Chose not to answer	Good	26.13	87	92	No	0	No	No	No	No	No	Yes	Yes	No	No	No	No	No	No	No	No	No	No	No	No	No	No	No	No	0	No		No	Yes (now)	Yes currently	Yes	No	No	No	Yes	Yes	5
943	Public	1	0	XX	Black	5-12 years of schooling	Chose not to answer	Good	24.39	79	89	No	Yes	No	No	No	No	No	No	No	No	No	No	No	No	No	No	No	No	No	No	No	No	No	No	Yes	1	Yes	35	No	No never smoked	No never drank alcohol	No	No	Yes	Yes	No	Yes	5
944	Public	1	0	XX	Black	Senior secondary schooling (completed high school or equivalent)	Chose not to answer	Good	24.24	76	82	No	0	No	No	No	No	No	Yes	No	No	No	No	No	No	No	No	No	No	No	No	No	No	No	No	No	0	Yes	20	No	Yes (now)	Yes in the past	No	No	Yes	No	Yes	Yes	5
945	Public	1	0	XX	Black	Some college (pre-degree, diploma, Certificate, Ordinary National Diploma)	15,001 - 20,000 per month	Good	22.04	87	85	No	0	No	No	No	No	No	No	No	No	No	No	No	No	No	No	No	No	No	No	No	No	No	No	No	0	Yes	15	No	No never smoked	Yes currently	No	No	Yes	No	No	Yes	5
947	Public	1	0	XX	Black	College graduate (Bachelors degree, Higher National Diploma)	10,001 - 15,000 per month	Very good	20.9	77	82	No	0	No	No	No	No	No	No	No	No	No	No	No	No	No	No	No	No	No	No	No	No	No	No	No	0	No		No	No never smoked	No never drank alcohol	Yes	No	No	Yes	No	Yes	2
948	Public	1	0	XX	Black	Senior secondary schooling (completed high school or equivalent)	1,851 - 5,000 per month	Good	29.03	75	84	No	0	No	No	No	No	No	No	No	No	No	No	No	No	No	No	No	No	No	No	No	No	No	No	No	0	Yes	10	No	Yes (now)	Yes currently	No	No	Yes	No	Yes	Yes	5
949	Public	1	0	XX	Black	5-12 years of schooling	Up to 1,850 per month	Good	24.92	77	79	No	Yes	No	No	No	No	No	No	No	No	No	No	No	No	No	No	No	No	No	No	No	No	No	No	Yes	1	Yes	12	No	Yes (now)	No never drank alcohol	No	No	No	Yes	No	No
950	Public	1	0	XX	Black	Some secondary schooling	Up to 1,850 per month	Good	28.72	98	102	No	Yes	No	No	No	No	No	Yes	No	No	No	No	No	No	No	No	No	No	No	No	No	No	No	No	Yes	1	Yes	34	No	Yes (now)	Yes currently	Yes	No	Yes	No	No	Yes	7
951	Public	1	0	XX	Black	Other	Chose not to answer	Very good	27.25	86	92	No	0	No	No	No	No	No	No	No	No	No	No	No	No	No	No	No	No	No	No	No	No	No	No	No	0	Yes	18	No	Yes (now)	Yes currently	No	No	No	No	No	Yes	1
952	Public	1	0	XX	Black	Senior secondary schooling (completed high school or equivalent)	Up to 1,850 per month	Good	25	81	86	No	0	No	No	No	No	No	No	No	No	No	No	No	No	No	No	No	No	No	No	No	No	No	No	No	0	No		No	Yes (now)	Yes currently	No	No	Yes	Yes	Yes	Yes	7
953	Public	1	0	XX	Black	Some secondary schooling	Up to 1,850 per month	Good	24.91	90	92	No	Yes	No	No	No	No	No	No	No	No	No	No	No	No	No	No	No	No	No	No	No	No	No	No	Yes	1	Yes	26	No	No never smoked	Yes currently	Yes	No	No	No	Yes	Yes	7
954	Public	1	0	XX	Black	5-12 years of schooling	5,001 - 10,000 per month	Very good	24.07	80	98	No	0	No	No	No	No	No	No	No	No	No	No	No	No	No	No	No	No	No	No	No	No	No	No	No	0	Yes	42	No	No never smoked	No never drank alcohol	No	No	No	Yes	Yes	Yes	7
955	Public	1	0	XX	Black	Senior secondary schooling (completed high school or equivalent)	Up to 1,850 per month	Very good	31.83	99	104	No	0	No	No	No	No	No	No	No	No	No	No	No	No	No	No	No	No	No	No	No	No	No	No	No	0	Yes	12	No	Yes (now)	Yes currently	Yes	No	No	No	Yes	Yes	5
956	Public	1	0	XX	Black	Some college (pre-degree, diploma, Certificate, Ordinary National Diploma)	15,001 - 20,000 per month	Excellent	23.66	83	92	No	0	No	No	No	No	No	No	No	No	No	No	No	No	No	No	No	No	No	No	No	No	No	No	No	0	Yes	38	No	No never smoked	Yes currently	No	No	Yes	Yes	Yes	Yes	5
957	Public	1	0	XX	Black	Some secondary schooling	Chose not to answer	Poor	24.06	85	87	Yes	Yes	Yes	No	No	Yes	No	No	No	No	No	No	No	No	No	No	No	No	No	No	No	No	No	No	Yes	3	Yes	20	No	No never smoked	Yes in the past	Yes	No	No	No	Yes	Yes	7
958	Public	1	0	XX	Black	Senior secondary schooling (completed high school or equivalent)	Up to 1,850 per month	Good	24.77	82	86	No	0	No	No	No	No	No	No	No	No	No	No	No	No	No	No	No	No	No	No	No	No	No	No	No	0	No		No	Yes (now)	Yes currently	Yes	No	No	No	Yes	Yes	4
959	Public	1	0	XX	Black	Some secondary schooling	5,001 - 10,000 per month	Very good	26.83	89	98	No	Yes	No	No	No	No	No	No	No	No	No	No	No	No	No	No	No	No	No	No	No	No	No	No	Yes	1	No		No	Yes (now)	Yes currently	No	No	Yes	No	Yes	Yes	7
960			0	XX	Black	Some secondary schooling	Up to 1,850 per month	Fair	34.68	114	111	No	Yes	No	No	No	No	No	No	No	No	No	No	No	No	No	No	No	No	No	No	No	No	No	Yes	Yes	2	No		No	Yes (in the past)	Yes currently	Yes	No	No	No	No	Yes	7
961	Public	1	0	XX	Black	Some college (pre-degree, diploma, Certificate, Ordinary National Diploma)	Chose not to answer	Excellent	32.45	98	105	No	0	No	No	No	No	No	No	No	No	No	No	No	No	No	No	No	No	No	No	No	No	No	No	Yes	4	No		No	No never smoked	Yes currently	No	No	No	No	Yes	Yes	3
962	Public	1	0	XX	Black	Senior secondary schooling (completed high school or equivalent)	Chose not to answer	Excellent	37.52	107	111	No	0	No	No	No	No	No	No	No	No	No	No	No	No	No	No	No	No	No	No	No	No	No	Yes	No	1	Yes	29	No	Yes (now)	Yes currently	Yes	No	No	No	No	Yes	4
963	Public	1	0	XX	Black	Some college (pre-degree, diploma, Certificate, Ordinary National Diploma)	Chose not to answer	Very good	42.52	127	117	Yes	Yes	No	No	No	No	No	No	No	No	No	No	No	No	No	No	No	No	No	No	No	No	No	Yes	Yes	3	No		No	No never smoked	Yes currently	Yes	No	No	No	No	Yes	1
964	Public	1	0	XX	Black	Senior secondary schooling (completed high school or equivalent)	Chose not to answer	Excellent	21.89	86	90	No	0	No	No	No	No	No	Yes	No	No	No	No	No	No	No	No	No	No	No	No	No	No	No	No	Yes	4	No		No	Yes (now)	Yes currently	Yes	No	Yes	No	Yes	Yes	7
965	Public	1	0	XX	Black	Some college (pre-degree, diploma, Certificate, Ordinary National Diploma)	10,001 - 15,000 per month	Very good	21.91	89	89	No	0	No	No	No	No	No	No	No	No	No	No	No	No	No	No	No	No	No	No	No	No	No	No	No	0	Yes	1	No	No never smoked	Yes currently	Yes	No	No	Yes	No	Yes	3
966	Public	1	0	XX	Black	Some college (pre-degree, diploma, Certificate, Ordinary National Diploma)	20,001 - 30,000 per month	Excellent	28.73	86	88	No	0	No	No	No	No	No	No	No	No	No	No	No	No	No	No	No	No	No	No	No	No	No	No	No	0	No		No	No never smoked	No never drank alcohol	No	No	No	Yes	Yes	Yes	2
967	Public	1	0	XX	Black	Senior secondary schooling (completed high school or equivalent)	Chose not to answer	Excellent	28.73	85	88	No	0	No	No	No	No	No	No	No	No	No	No	No	No	No	No	No	No	No	No	No	No	No	No	No	0	No		No	Yes (in the past)	Yes currently	No	No	No	Yes	Yes	Yes	2
968	Public	1	0	XX	Black	Senior secondary schooling (completed high school or equivalent)	Chose not to answer	Good	24.8	82	80	No	0	No	No	No	No	No	No	No	No	No	No	No	No	No	No	No	No	No	No	No	No	No	No	No	0	No		No	No never smoked	Yes in the past	No	No	No	No	No	No
969	Public	1	0	XX	Black	Some secondary schooling	Up to 1,850 per month	Good	28.04	100	96	No	Yes	No	Yes	No	No	No	No	No	No	No	No	No	No	No	No	No	No	No	No	No	No	No	No	Yes	1	Yes	28	No	No never smoked	Yes currently	No	No	No	No	No	Yes	7
970	Public	1	0	XX	Black	Senior secondary schooling (completed high school or equivalent)	Chose not to answer	Good	22.77	86	89	No	Yes	No	No	No	No	No	Yes	No	No	No	No	No	No	No	No	No	No	No	No	No	No	No	No	Yes	1	Yes	10	No	Yes (now)	Yes currently	No	No	Yes	No	No	Yes	7
971	Public	1	0	XX	Black	Senior secondary schooling (completed high school or equivalent)	10,001 - 15,000 per month	Very good	27.99	93	98	No	0	No	No	No	No	No	No	No	No	No	No	No	No	No	No	No	No	No	No	No	No	No	No	No	0	Yes	18	No	No never smoked	No never drank alcohol	No	No	No	Yes	No	Yes	2
972	Public	1	0	XX	Black	College graduate (Bachelors degree, Higher National Diploma)	Chose not to answer	Good	38.97	107	109	No	0	No	No	No	No	No	No	No	No	No	No	No	No	No	No	No	No	No	No	No	No	No	Yes	No	1	Yes	18	No	No never smoked	No never drank alcohol	No	No	No	No	No	Yes	2
973	Public	1	0	XX	Black	College graduate (Bachelors degree, Higher National Diploma)	10,001 - 15,000 per month	Excellent	37.11	97	99	No	0	No	No	No	No	No	No	No	No	No	No	No	No	No	No	No	No	No	No	No	No	No	No	No	0	Yes	15	No	No never smoked	No never drank alcohol	No	No	No	No	No	Yes	5
974	Public	1	0	XX	Black	Senior secondary schooling (completed high school or equivalent)	15,001 - 20,000 per month	Good	21.48	80	79	No	0	No	No	No	No	No	No	No	No	No	No	No	No	No	No	No	No	No	No	No	No	No	No	No	0	No		No	Yes (now)	Yes currently	Yes	No	No	No	No	No
975	Public	1	0	XX	Black	Post-high school training (e.g.. Vocational or technical training)	30,001 - 50,000 per month	Good	23.3	88	90	No	Yes	No	No	No	No	No	No	No	No	No	No	No	No	No	No	No	No	No	No	No	No	No	No	Yes	1	Yes	10	No	No never smoked	Yes currently	No	No	Yes		No	Yes	3
976	Public	1	0	XX	Black	Some secondary schooling	Chose not to answer	Very good	34.53	95	115	No	0	No	No	No	No	No	No	No	No	No	No	No	No	No	No	No	No	No	No	No	No	No	No	No	0	Yes	20	No	No never smoked	No never drank alcohol	Yes	No	No	No	No	Yes	7
977	Public	1	0	XX	Black	Some college (pre-degree, diploma, Certificate, Ordinary National Diploma)	5,001 - 10,000 per month	Excellent	29.06	97	102	No	0	No	No	No	No	No	No	No	No	No	No	No	No	No	No	No	No	No	No	No	No	No	No	No	0	Yes	1	No	No never smoked	Yes currently	No	No	Yes	No	Yes	Yes	5
978	Public	1	0	XX	Black	College graduate (Bachelors degree, Higher National Diploma)	15,001 - 20,000 per month	Excellent	27.04	94	96	No	0	No	No	No	No	No	No	No	No	No	No	No	No	No	No	No	No	No	No	No	No	No	No	No	0	No		No	Yes (in the past)	Yes currently	No	No	No	No	No	Yes	4
979	Public	1	0	XX	Black	Some secondary schooling	1,851 - 5,000 per month	Very good	41.65	132	120	No	0	No	No	No	No	No	No	No	No	No	No	No	No	No	No	No	No	No	No	No	No	No	Yes	No	1	No		No	No never smoked	No never drank alcohol	Yes	No	No	No	No	No
980	Public	1	0	XX		Senior secondary schooling (completed high school or equivalent)	10,001 - 15,000 per month	Very good	27.76	98	100	No	0	No	No	No	No	No	No	No	No	No	No	No	No	No	No	No	No	No	No	No	No	No	No	No	0	No		No	Yes (now)	Yes in the past	No	No	No	No	No	No
981	Public	1	0	XX	Black	Senior secondary schooling (completed high school or equivalent)	Up to 1,850 per month	Good	23.59	80	91	No	0	No	No	No	No	No	No	No	No	No	No	No	No	No	No	No	No	No	No	No	No	No	No	No	0	No		No	Yes (now)	Yes in the past	Dont know	No	No	No	No	Yes	7
982	Public	1	0	XX	Black	Senior secondary schooling (completed high school or equivalent)	1,851 - 5,000 per month	Excellent	28.28	89	99	No	0	No	No	No	No	No	No	No	No	No	No	No	No	No	No	No	No	No	No	No	No	No	No	Yes	4	No		No	No never smoked	No never drank alcohol	Yes	No	No	Yes	Yes	Yes	3
983			0	XX	Black	5-12 years of schooling	Up to 1,850 per month	Very good	28.23	96	98	No	0	No	No	No	No	No	No	No	No	No	No	No	No	No	No	No	No	No	No	No	No	No	No	No	0	Yes	35	No	Yes (now)	Yes currently	No	No	No	No	No	Yes	3
984	Public	1	0	XX	Black	Senior secondary schooling (completed high school or equivalent)	15,001 - 20,000 per month	Very good	26.56	114	114	Yes	Yes	No	No	No	No	No	No	No	No	No	No	No	No	No	No	No	No	No	No	No	No	No	No	Yes	2	Yes	20	No	Yes (now)	Yes currently	No	No	No	No	Yes	Yes	3
985	Public	1	0	XX	Black	Senior secondary schooling (completed high school or equivalent)	Chose not to answer	Excellent	25.59	85	100	No	0	No	No	No	No	No	No	No	No	No	No	No	No	No	No	No	No	No	No	No	No	No	No	No	0	Yes	14	No	No never smoked	No never drank alcohol	Yes	No	Yes	Yes	Yes	Yes	1
986	Public	1	0	XX	Black	Senior secondary schooling (completed high school or equivalent)	5,001 - 10,000 per month	Good	28.44	92	97	No	0	No	No	No	No	No	No	No	No	No	No	No	No	No	No	No	No	No	No	No	No	No	No	No	0	No		No	Yes (in the past)	No never drank alcohol	No	No	No	Yes	Yes	Yes	4
987	Public	1	0	XX	Black	Senior secondary schooling (completed high school or equivalent)	5,001 - 10,000 per month	Good	21.53	87	90	No	0	No	No	No	No	No	No	No	No	No	No	No	No	No	No	No	No	No	No	No	No	No	No	No	0	Yes	22	No	No never smoked	No never drank alcohol	Yes	No	No	No	No	No
988	Public	1	0	XX	Black	Post-high school training (e.g.. Vocational or technical training)	Chose not to answer	Good	25.16	88	86	No	0	No	No	No	No	No	No	No	No	No	No	No	No	No	No	No	No	No	No	No	No	No	No	No	0	No		No	No never smoked	No never drank alcohol	No	No	No	No	No	Yes	7
989	Public	1	0	XX	Black	5-12 years of schooling	Chose not to answer	Good	29.3	105	99	No	Yes	No	No	No	No	No	No	No	No	No	No	No	No	No	No	No	No	No	No	No	No	No	Yes	Yes	2	Yes	1	No	No never smoked	Yes currently	No	No	No	No	Yes	Yes	7
990	Public	1	0	XX	Black	Senior secondary schooling (completed high school or equivalent)	Chose not to answer	Excellent	32.41	108	110	No	0	No	No	No	No	No	No	No	No	No	No	No	No	No	No	No	No	No	No	No	No	No	Yes	No	1	Yes	16	No	No never smoked	No never drank alcohol	No	No	No	No	No	No
991	Public	1	0	XX	Black	Some secondary schooling	Chose not to answer	Good	26.03	99	95	No	0	No	No	No	No	No	No	No	No	No	No	No	No	No	No	No	No	No	No	No	No	No	No	No	0	Yes	45	No	Yes (now)	Yes currently	No	No	No	No	No	Yes	7
992	Public	1	0	XX	Black	Senior secondary schooling (completed high school or equivalent)	Chose not to answer	Good	36.24	118	110	No	0	No	No	No	No	No	No	No	No	No	No	No	No	No	No	No	No	No	No	No	No	No	Yes	No	1	Yes	35	No	No never smoked	No never drank alcohol	No	No	Yes	No	No	Yes	4
993	Public	1	0	XX	Black	No Formal Education	1,851 - 5,000 per month	Fair	28.71	98	107	No	0	No	No	No	No	No	No	No	No	No	No	No	No	No	No	No	No	No	No	No	No	No	No	No	0	No		No	No never smoked	No never drank alcohol	Yes	No	No	No	No	Yes	7
994	Public	1	0	XX	Black	0-4 years of schooling	1,851 - 5,000 per month	Fair	40.83	120	122	No	0	No	No	No	No	No	No	No	No	No	No	No	No	No	No	No	No	No	No	No	No	No	Yes	No	1	No		No	Yes (in the past)	No never drank alcohol	Yes	No	No	No	Yes	No
995	Public	1	0	XX	Black	Some secondary schooling	10,001 - 15,000 per month	Very good	26.96	94	106	No	0	No	No	No	No	No	No	No	No	No	No	No	No	No	No	No	No	No	No	No	No	No	No	No	0	No		No	Yes (in the past)	No never drank alcohol	Yes	No	No	No	No	Yes	7
996	Public	1	0	XX	Black	Some secondary schooling	Chose not to answer	Excellent	44.59	139	124	No	0	No	No	No	No	No	No	No	No	No	No	No	No	No	No	No	No	No	No	No	No	No	Yes	No	1	No		No	No never smoked	No never drank alcohol	No	No	No	No	Yes	Yes	7
997	Public	1	0	XX	Black	Some secondary schooling	Chose not to answer	Very good	32.82	115	119	No	0	No	No	No	No	No	No	No	No	No	No	No	No	No	No	No	No	No	No	No	No	No	Yes	No	1	Yes	12	No	No never smoked	No never drank alcohol	Yes	No	No	No	No	Yes	7
998	Public	1	0	XX	Black	Senior secondary schooling (completed high school or equivalent)	Chose not to answer	Good	41.52	130	127	No	0	No	No	No	No	No	No	No	No	No	No	No	No	No	No	No	No	No	No	No	No	No	Yes	No	1	Yes	35	No	No never smoked	Yes currently	No	No	Yes	No	No	Yes	7
999	Public	1	0	XX	Black	Some secondary schooling	Up to 1,850 per month	Fair	21.22	81	90	No	0	No	No	No	No	No	No	No	No	No	No	No	No	No	No	No	No	No	No	No	No	No	No	No	0	Yes	30	No	Yes (in the past)	Yes in the past	Yes	No	No	No	No	Yes	2
1000	Public	1	0	XX	Black	Some secondary schooling	Chose not to answer	Good	27.78	101	110	Yes	Yes	No	No	No	No	No	No	No	No	No	No	No	No	No	No	No	No	No	No	No	No	No	No	Yes	2	Yes	16	No	No never smoked	Yes currently	Yes	No	No	No	No	No
1001	Public	1	0	XX	Black	Some secondary schooling	Up to 1,850 per month	Very good	32.32	92	94	No	0	No	No	No	No	No	No	No	No	No	No	No	No	No	No	No	No	No	No	No	No	No	No	No	0	Yes	18	No	No never smoked	No never drank alcohol	Yes	No	No	No	Yes	Yes	7
1002	Public	1	0	XX	Black	5-12 years of schooling	Up to 1,850 per month	Excellent	18.78	63	87	No	0	No	No	No	No	No	No	No	No	No	No	No	No	No	No	No	No	No	No	No	No	No	No	No	0	No		No	Yes (now)	Yes currently	No	No	Yes	Yes	No	Yes	5
1003	Public	1	0	XX	Black	Senior secondary schooling (completed high school or equivalent)	Up to 1,850 per month	Fair	17.65	74	87	No	0	No	No	No	No	No	No	No	No	No	No	No	No	No	No	No	No	No	No	No	No	No	No	No	0	Yes	17	No	Yes (now)	Yes currently	No	No	No	No	No	Yes	7
1004	Public	1	0	XX	Black	Senior secondary schooling (completed high school or equivalent)	Chose not to answer	Very good	23.08	90	95	No	0	No	No	No	No	No	No	No	No	No	No	No	No	No	No	No	No	No	No	No	No	No	No	No	0	Yes	10	No	Yes (in the past)	No never drank alcohol	No	No	No	No	Yes	No
1005	Public	1	0	XX	Black	College graduate (Bachelors degree, Higher National Diploma)	Up to 1,850 per month	Good	29.36	93	100	No	Yes	No	No	No	No	No	No	No	No	No	No	No	No	No	No	No	No	No	No	No	No	No	No	Yes	1	Yes	32	No	Yes (in the past)	Yes currently	Yes	No	No	No	No	Yes	3
1006	Public	1	0	XX	Black	Some college (pre-degree, diploma, Certificate, Ordinary National Diploma)	Up to 1,850 per month	Good	26.95	95	96	No	0	No	No	No	No	No	No	No	No	No	No	No	No	No	No	No	No	No	No	No	No	No	No	No	0	Yes	35	No	No never smoked	No never drank alcohol	No	No	No	No	No	Yes	7
1007	Public	1	0	XX	Black	College graduate (Bachelors degree, Higher National Diploma)	Up to 1,850 per month	Poor	21.26	84	85	No	0	Yes	No	No	No	No	No	No	No	No	No	No	No	No	No	No	No	No	No	No	No	No	No	No	1	Yes	8	No	Yes (in the past)	Yes in the past	Yes	No	No	No	No	Yes	7
1008	Public	1	0	XX	Black	Post-high school training (e.g.. Vocational or technical training)	Up to 1,850 per month	Fair	31.83	108	110	Yes	Yes	Yes	No	No	No	No	No	No	No	No	No	No	No	No	No	No	No	No	No	No	No	No	Yes	Yes	5	Yes	15	No	No never smoked	Yes currently	No	No	No	No	No	Yes	4
1009	Public	1	0	XX	Black	Senior secondary schooling (completed high school or equivalent)	Up to 1,850 per month	Excellent	29.76	101	98	No	Yes	No	No	No	No	No	No	No	No	No	No	No	No	No	No	No	No	No	No	No	No	No	No	Yes	1	Yes	17	No	Yes (in the past)	Yes currently	No	No	Yes	Yes	Yes	Yes	2
1010	Public	1	0	XX	Black	Senior secondary schooling (completed high school or equivalent)	Up to 1,850 per month	Excellent	30.8	96	110	No	0	No	No	No	No	No	No	No	No	No	No	No	No	No	No	No	No	No	No	No	No	No	No	No	0	Yes	20	No	No never smoked	No never drank alcohol	No	No	Yes	Yes	Yes	Yes	5
1011	Public	1	0	XX	Black	5-12 years of schooling	Up to 1,850 per month	Excellent	31.83	101	103	Yes	Yes	No	No	No	No	No	No	No	No	No	No	No	No	No	No	No	No	No	No	No	No	No	No	Yes	3	No		No	Yes (in the past)	Yes currently	Yes	No	Yes	Yes	No	Yes	5
1012	Public	1	0	XX	Black	5-12 years of schooling	1,851 - 5,000 per month	Very good	28.39	92	103	No	0	No	No	No	No	No	No	No	No	No	No	No	No	Yes	No	No	No	No	No	No	No	No	No	No	0	No		No	Yes (now)	Yes currently	Yes	No	Yes	No	No	No
1013	Public	1	0	XX	Black	Some college (pre-degree, diploma, Certificate, Ordinary National Diploma)	1,851 - 5,000 per month	Good	28.13	99	100	No	Yes	No	No	No	No	No	No	No	No	No	No	No	No	No	No	No	No	No	No	No	No	No	No	Yes	1	No		No	No never smoked	No never drank alcohol	Yes	No	Yes	No	Yes	Yes	7
1014	Public	1	0	XX	Black	Some college (pre-degree, diploma, Certificate, Ordinary National Diploma)	1,851 - 5,000 per month	Fair	28.39	99	108	No	Yes	No	No	No	No	No	No	No	No	No	No	No	No	No	No	No	No	No	No	No	No	No	No	No	0	Yes	16	No	No never smoked	Yes currently	Yes	No	No	No	No	Yes	4
1015	Public	1	0	XX	Black	College graduate (Bachelors degree, Higher National Diploma)	1,851 - 5,000 per month	Fair	35.58	118	117	No	0	No	No	No	No	No	No	No	No	No	No	No	No	Yes	No	No	No	No	No	No	No	Yes	Yes	No	1	No		No	Yes (now)	Yes currently	Yes	No	No	No	No	Yes	7
1016	Public	1	0	XX	Black	Senior secondary schooling (completed high school or equivalent)	Up to 1,850 per month	Good	29.75	99	99	No	Yes	No	No	No	No	No	No	No	No	No	No	No	No	No	No	No	No	No	No	No	No	No	No	No	0	No		No	No never smoked	Yes currently	Yes	No	No	No	No	Yes	7
1017	Public	1	0	XX	Black	Some secondary schooling	Chose not to answer	Excellent	27.97	88	90	No	0	No	No	No	No	No	No	No	No	No	No	No	No	No	No	No	No	No	No	No	No	No	No	No	0	No		No	Yes (now)	No never drank alcohol	No	No	No	No	Yes	Yes	7
1018	Public	1	0	XX	Black	Some college (pre-degree, diploma, Certificate, Ordinary National Diploma)	Chose not to answer	Good	28.58	101	103	No	0	No	No	No	No	No	No	No	No	No	No	No	No	No	No	No	No	No	No	No	No	No	No	No	0	Yes	35	No	No never smoked	Yes currently	Yes	No	No	No	No	Yes	3
1019	Public	1	0	XX	Black	Some secondary schooling	Chose not to answer	Very good	30	103	110	No	Yes	No	No	No	No	No	No	No	No	No	No	No	No	No	No	No	No	No	No	No	No	No	Yes	Yes	2	Yes	28	No	No never smoked	Yes currently	Yes	No	Yes	Yes	No	No
1020	Public	1	0	XX	Black	Senior secondary schooling (completed high school or equivalent)	Up to 1,850 per month	Good	28.63	93	102	No	0	No	No	No	No	No	No	No	No	No	No	No	No	No	No	No	No	No	No	No	No	No	No	No	0	Yes	20	No	No never smoked	No never drank alcohol	Yes	No	No	No	Yes	Yes	7
1021	Public	1	0	XX	Black	Some secondary schooling	Up to 1,850 per month	Good	30.76	112	111	No	0	No	No	No	No	No	No	No	No	No	No	No	No	No	No	No	No	No	No	No	No	No	Yes	No	1	No		No	No never smoked	No never drank alcohol	No	No	No	No	Yes	Yes	1
1022	Public	1	0	XX	Black	Some secondary schooling	Up to 1,850 per month	Very good	28.09	94	100	No	0	No	No	No	No	No	No	No	No	No	No	No	No	No	No	No	No	No	No	No	No	Yes	No	No	0	Yes	1	No	No never smoked	Yes currently	Yes	No	No	No	Yes	Yes	3
1023	Public	1	0	XX	Black	Some secondary schooling	Up to 1,850 per month	Good	27.01	92	94	No	Yes	No	No	No	No	No	No	No	No	No	No	No	No	No	No	No	No	No	No	No	No	No	No	Yes	1	Yes	40	No	Yes (now)	Yes currently	Yes	No	No	No	Yes	Yes	7
1024	Public	1	0	XX	Black	5-12 years of schooling	Up to 1,850 per month	Very good	36.61	113	118	No	Yes	No	No	No	No	No	No	No	No	No	No	No	Yes	No	No	No	No	No	No	No	No	No	Yes	Yes	2	Yes	55	No	Yes (in the past)	Yes in the past	Yes	No	Yes	No	No	Yes	7
1025	Public	1	0	XX	Black	5-12 years of schooling	1,851 - 5,000 per month	Excellent	26.67	94	99	No	0	No	No	No	No	No	No	No	No	No	No	No	No	No	No	No	No	No	No	No	No	No	No	No	0	Yes	24	No	Yes (in the past)	Yes currently	Yes	No	Yes	No	Yes	Yes	2
1026	Public	1	0	XX	Black	Senior secondary schooling (completed high school or equivalent)	Up to 1,850 per month	Excellent	29.76	96	103	No	0	No	No	No	No	No	No	No	No	No	No	No	No	No	No	No	No	No	No	No	No	No	No	No	0	Yes	20	No	No never smoked	No never drank alcohol	Yes	No	No	Yes	No	No
1027	Public	1	0	XX	Black	5-12 years of schooling	Up to 1,850 per month	Good	23.83	82	93	No	Yes	No	No	No	No	No	No	No	No	No	No	No	No	No	No	No	No	No	No	No	No	No	No	Yes	1	No		No	Yes (now)	Yes currently	No	No	No	No	Yes	Yes	5
1028	Public	1	0	XX	Black	No Formal Education	Up to 1,850 per month	Fair	28.31	104	105	No	0	No	No	No	No	No	No	No	No	No	No	No	No	No	No	No	No	No	No	No	No	No	No	No	0	Yes	17	No	Yes (in the past)	No never drank alcohol	No	No	No	No		Yes	4
1029	Public	1	0	XX	Black	Some secondary schooling	Up to 1,850 per month	Fair	33.43	108	109	No	Yes	No	No	No	No	No	No	No	No	No	No	No	No	No	No	No	No	No	No	No	No	No	Yes	Yes	2	Yes	1	No	No never smoked	Yes currently	No	No	No	No	No	No
1030	Public	1	0	XX	Black	Some secondary schooling	Chose not to answer	Excellent	30.12	97	100	No	0	No	No	No	No	No	No	No	No	No	No	No	No	No	No	No	No	No	No	No	No	No	No	No	0	Yes	22	No	No never smoked	No never drank alcohol	Yes	No	No	No	No	Yes	1
1031	Public	1	0	XX	Black	Senior secondary schooling (completed high school or equivalent)	Up to 1,850 per month	Good	34.08	109	103	No	0	No	No	No	No	No	No	No	No	No	No	No	No	No	No	No	No	No	No	No	No	No	Yes	No	1	No		No	No never smoked	Yes currently	No	No	No	No	No	Yes	7
1032	Public	1	0	XX	Black	Some secondary schooling	Up to 1,850 per month	Very good	30.86	87	92	No	0	No	No	No	No	No	No	No	No	No	No	No	No	No	No	No	No	No	No	No	No	No	No	No	0	No		No	Yes (now)	Yes currently	No	No	Yes	No	No	Yes	7
1033	Public	1	0	XX	Black	5-12 years of schooling	Chose not to answer	Good	29.68	101	109	No	Yes	No	No	No	No	No	No	No	No	No	No	No	No	No	No	No	No	No	No	No	No	No	No	Yes	1	No		No	Yes (now)	Yes currently	No	No	No	No	Yes	Yes	7
1034	Public	1	0	XX	Black	Some secondary schooling	Up to 1,850 per month	Good	24.11	82	96	No	0	No	No	No	No	No	No	No	No	No	No	No	No	No	No	No	No	No	No	No	No	No	No	No	0	No		No	Yes (now)	Yes currently	No	No	Yes	No	Yes	Yes	7
1035	Public	1	0	XX	Black	5-12 years of schooling	Up to 1,850 per month	Fair	27.06	103	109	No	0	No	No	No	No	No	No	No	No	No	No	No	No	No	No	No	No	No	No	No	No	No	Yes	No	1	No		No	No never smoked	No never drank alcohol	No	No	No	No	No	No
1036	Public	1	0	XX	Black	Senior secondary schooling (completed high school or equivalent)	Up to 1,850 per month	Good	21.14	89	87	No	0	No	No	No	No	No	No	No	No	No	No	No	No	No	No	No	No	No	No	No	No	No	No	No	0	No		No	No never smoked	Yes currently	No	No	No	No	No	Yes	7
1037	Public	1	0	XX	Black	Some college (pre-degree, diploma, Certificate, Ordinary National Diploma)	Chose not to answer	Very good	27.64	94	99	No	0	No	No	No	No	No	No	No	No	No	No	No	No	No	No	No	No	No	No	No	No	No	No	No	0	No		No	No never smoked	Yes currently	No	No	No	No	No	No
1038	Public	1	0	XX	Black	Some secondary schooling	Up to 1,850 per month	Good	19.92		87	No	0	No	No	No	No	No	No	No	No	No	No	No	No	No	No	No	No	No	No	No	No	No	No	No	0	Yes	16	No	Yes (now)	Yes currently	No	No	Yes	No	No	Yes	7
1039	Public	1	0	XX	Black	Some secondary schooling	Up to 1,850 per month	Fair	21.14	89	87	No	Yes		No	No	No	No	Yes	No	No	No	No	No	No	No	No	No	No	No	No	No	No	No	No	No	0	No		No	Yes (now)	Yes currently	Yes	No	No	No	No	No
1040	Public	1	0	XX	Black	Some secondary schooling	Up to 1,850 per month	Good	24.35	79	84	No	Yes	No	No	No	No	No	No	No	No	No	No	No	No	No	No	No	No	No	No	No	No	No	No	Yes	1	Yes	16	No	Yes (now)	Yes currently	No	No	No	No	Yes	Yes	3
1041	Public	1	0	XX	Black	Some secondary schooling	Up to 1,850 per month	Good	21.63	79	83	No	0	No	No	No	No	No	No	No	No	No	No	No	No	No	No	No	No	No	No	No	No	No	No	No	0	No		No	Yes (now)	Yes currently	Yes	No	No	No	Yes	No
1042	Public	1	0	XX	Black	Senior secondary schooling (completed high school or equivalent)	Up to 1,850 per month	Good	25.4	90	98	No	0	No	No	No	No	No	No	No	No	No	No	No	No	No	No	No	No	No	No	No	No	No	No	No	0	No		No	Yes (now)	Yes currently	Yes	No	Yes	No	Yes	Yes	7
1043	Public	1	0	XX	Black	Some secondary schooling	Up to 1,850 per month	Good	21.48	75	89	No	0	No	No	No	No	No	No	No	No	No	No	No	No	No	No	No	No	No	No	No	No	No	No	No	0	Yes	20	No	Yes (now)	Yes currently	No	No	Yes	No	Yes	Yes	7
1044	Public	1	0	XX	Black	Post-high school training (e.g.. Vocational or technical training)	Up to 1,850 per month	Very good	24.77	75	83	No	0	No	No	No	No	No	No	No	No	No	No	No	No	No	No	No	No	No	No	No	No	No	No	No	0	Yes	23	No	Yes (now)	Yes currently	Yes	No	No	No	No	Yes	3
1045	Public	1	0	XX	Black	0-4 years of schooling	Up to 1,850 per month	Good	21.51	79	89	No	0	No	No	No	No	No	No	No	No	No	No	No	No	No	No	No	No	No	No	No	No	No	No	No	0	No		No	Yes (now)	Yes currently	No	No	Yes	No	Yes	Yes	7
1046	Public	1	0	XX	Black	Post-high school training (e.g.. Vocational or technical training)	Up to 1,850 per month	Good	18.41	77	87	No	0	No	No	No	No	No	No	No	No	No	No	No	No	No	No	No	No	No	No	No	No	No	No	No	0	Yes	20	No	Yes (now)	Yes currently	Yes	No	No	No	No	Yes	7
1047	Public	1	0	XX	Black	Senior secondary schooling (completed high school or equivalent)	Up to 1,850 per month	Good	17.72	76	87	No	0	No	No	No	No	No	Yes	No	No	No	No	No	No	No	No	No	No	No	No	No	No	No	No	No	0	No		No	Yes (now)	Yes currently	No	No	Yes	No	No	Yes	7
1048	Public	1	0	XX	Black	Senior secondary schooling (completed high school or equivalent)	Up to 1,850 per month	Good	18.81	81	99	No	0	No	No	No	No	No	Yes	No	No	No	No	No	No	No	No	No	No	No	No	No	No	No	No	No	0	No		No	Yes (now)	Yes currently	No	No	Yes	No		Yes	7
1049	Public	1	0	XX	Black	Some secondary schooling	Up to 1,850 per month	Good	21.46	91	85	No	Yes	No	No	No	No	No	No	No	No	No	No	No	No	No	No	No	No	No	No	No	No	No	No	Yes	1	No		No	Yes (now)	Yes currently	Yes	No	No	No	No	Yes	7
1050	Public	1	0	XX	Black	Some secondary schooling	Up to 1,850 per month	Very good	22.23	89	102	No	0	No	No	No	No	No	No	No	No	No	No	No	No	No	No	No	No	No	No	No	No	No	No	No	0	No		No	Yes (now)	Yes currently	Yes	No	Yes	No	Yes	Yes	7
1051	Public	1	0	XX	Black	Some college (pre-degree, diploma, Certificate, Ordinary National Diploma)	Chose not to answer	Excellent	29.39	90	98	No	0	No	No	No	No	No	No	No	No	No	No	No	No	No	No	No	No	No	No	No	No	Yes	No	No	0	Yes	44	No	No never smoked	Yes currently	Yes	No	No	No	No	Yes	7
1052	Public	1	0	XX	Black	0-4 years of schooling	Up to 1,850 per month	Good	25.61	82	92	No	0	No	No	No	No	No	No	No	No	No	No	No	No	No	No	No	No	No	No	No	No	No	No	No	0	No		No	Yes (now)	Yes currently	No	No	Yes	No	No	Yes	4
1053	Public	1	0	XX	Black	Senior secondary schooling (completed high school or equivalent)	Chose not to answer	Excellent	32.53	110	116	No	0	No	No	No	No	No	No	No	No	No	No	No	No	No	No	No	No	No	No	No	No	No	Yes	No	1	Yes	9	No	No never smoked	No never drank alcohol	Yes	No	Yes	No	No	Yes	7
1054	Public	1	0	XX	Black	Some secondary schooling	Up to 1,850 per month	Good	31.22	103	102	No	0	No	No	No	No	No	No	No	No	No	No	No	No	No	No	No	No	No	No	No	No	No	Yes	No	1	No		No	Yes (now)	Yes currently	No	No	No	No	No	Yes	7
1055	Public	1	0	XX	Black	Senior secondary schooling (completed high school or equivalent)	Up to 1,850 per month	Very good	23.15	90	101	No	0	No	No	No	No	No	No	No	No	No	No	No	No	No	No	No	No	No	No	No	No	No	No	No	0	Yes	34	No	Yes (now)	Yes currently	No	No	No	No	Yes	Yes	7
1	Public	1	Case	XX	Black	5-12 years of schooling	Up to 1,850 per month	Fair	19.61	80	92	No	0	No	No	No	No	No	Yes	No	No	No	No	No	No	No	No	No	No	No	No	No	No	No	No	No	2	Yes	13	No	Yes (in the past)	Yes currently	No	No	Yes	No	Yes	Yes	7
2	Public	1	Case	XX	Black	5-12 years of schooling	5,001 - 10,000 per month	Very good	28.34	104	96	No	0	No	No	No	No	No	No	No	No	No	No	No	No	Yes	No	No	No	No	No	No	No	No	Yes	No	1	No		No	Yes (now)	Yes in the past	No	Yes	No	No	No	No
3	Public	1	Case	XX	Black	Some college (pre-degree, diploma, Certificate, Ordinary National Diploma)	Up to 1,850 per month	Fair	23.42	84	99	No	0	No	No	No	No	No	No	No	No	No	No	No	No	Yes	No	No	No	No	No	No	No	No	No	No	0	Yes	18	No	No never smoked	Yes in the past	No	Yes	No	No	No	Yes	5
4	Public	1	Case	XX	Black	Some college (pre-degree, diploma, Certificate, Ordinary National Diploma)	5,001 - 10,000 per month	Fair	20.94	79	93	No	0	No	No	No	No	No	No	No	No	No	No	No	No	No	No	No	No	No	No	No	No	No	No	No	2	Yes	13	No	No never smoked	Yes in the past	No	Yes	No	No	No	Yes	7
5	Public	1	Case	XX	Black	5-12 years of schooling	Up to 1,850 per month	Fair	28.73		105	No	Yes	No	No	No	Yes	No	No	No	No	No	No	No	Yes	No	No	No	No	No	No	No	No	No	Yes	Yes	4	No		No	No never smoked	No never drank alcohol	No	Yes	No	No	Yes	No
6	Public	1	Case	XX	Black	5-12 years of schooling	5,001 - 10,000 per month	Fair	27.89		107	No	Yes	No	No	No	No	No	No	No	No	No	No	No	No	No	No	No	No	No	No	No	No	No	No	No	0	Yes	16	No	Yes (in the past)	Yes in the past	No	Yes	No	No	No	No
7	Public	1	Case	XX	Black	Some secondary schooling	Up to 1,850 per month	Good	20.32	78	91	No	0	No	No	No	No	No	Yes	No	No	No	No	No	No	No	No	No	No	No	No	No	No	No	No	No	0	No		No	Yes (in the past)	No never drank alcohol	Yes	Yes	No	No	No	No
8	Public	1	Case	XX	Black	5-12 years of schooling	Up to 1,850 per month	Fair	22.06		93	No	Yes	No	No	No	No	No	No	No	No	No	No	No	No	No	No	No	No	No	No	No	No	No	No	Yes	1	No		No	No never smoked	No never drank alcohol	No	Yes	No	No	No	No
9	Public	1	Case	XX	Black	0-4 years of schooling	1,851 - 5,000 per month	Good	23.24	89	90	No	0	No	No	No	No	No	No	No	No	No	No	No	No	No	No	No	No	No	No	No	No	No	No	No	0	No		No	Yes (now)	Yes currently	No	No	No	No	No	No
10	Public	1	Case	XX	Black	5-12 years of schooling	Up to 1,850 per month	Fair	32.77	109	110	No	Yes	No	No	No	No	No	No	No	No	No	No	No	No	No	No	No	No	No	No	No	No	No	Yes	Yes	2	Yes	11	No	Yes (in the past)	Yes in the past	No	Yes	No	No	No	Yes	7
11	Public	1	Case	XX	Black	Senior secondary schooling (completed high school or equivalent)	Up to 1,850 per month	Poor	25.21	87	95	No	Yes	No	No	No	No	No	No	No	No	No	No	No	No	No	No	No	No	No	No	No	No	No	No	Yes		3	No		No	Yes (now)	Yes currently		Definitely not				Yes
12	Public	1	Case	XX	Black	5-12 years of schooling	5,001 - 10,000 per month	Very good	23.67	94	101	No	Yes	No	No	No	No	No	No	No	No	No	No	No	No	No	No	No	No	No	No	No	No	No	No	Yes	3	Yes	21	No	Yes (in the past)	Yes currently	No	Yes	No	No	No	Yes	5
13	Public	1	Case	XX	Black	Some secondary schooling	1,851 - 5,000 per month	Fair	29.04	97	98	No	Yes	Yes	No	No	No	No	Yes	No	No	No	No	No	No	No	No	No	No	No	No	No	No	No	No	Yes	3	No		No	Yes (in the past)	Yes in the past	No	Yes	No	No	No	No
14	Public	1	Case	XX	Black	5-12 years of schooling	Up to 1,850 per month	Fair	18.87	85	86	No	Yes	No	No	No	No	No	No	No	No	No	No	No	No	No	No	No	No	No	No	No	No	No	No	Yes	1	Yes	25	No	Yes (in the past)	Yes in the past	No	Yes	No	No	No	No
15	Public	1	Case	XX	Black	Some college (pre-degree, diploma, Certificate, Ordinary National Diploma)	10,001 - 15,000 per month	Very good	32.47	101	107	No	0	No	No	No	No	No	No	No	No	No	No	No	No	No	No	No	No	No	No	No	No	No	No	No	0	Yes	22	No	No never smoked	No never drank alcohol	No	Yes		Yes	No	No
16	Public	1	Case	XX	Black	0-4 years of schooling	Up to 1,850 per month	Fair	18.81	83	92	No	0	No	No	No	No	No	No	No	No	No	No	No	No	No	No	No	No	No	No	No	No	No	No	No	0	Yes	10	No	Yes (in the past)	Yes in the past	No	Yes	Yes	Yes	No	Yes	2
17	Public	1	Case	XX	Black	Some secondary schooling	Up to 1,850 per month	Good	34.72	125	114	No	0	Yes	No	No	No	No	No	No	No	No	No	No	No	No	No	No	No	No	No	No	No	No	Yes	No	2	Yes	30	No	Yes (now)	Yes currently	No	No	Yes	No	No	Yes	7
18	Public	1	Case	XX	Black	0-4 years of schooling	Up to 1,850 per month	Good	21.87	80	93	No	Yes	No	No	Yes	No	No	No	No	No	No	No	No	No	No	No	No	No	No	No	No	No	No	No	Yes	1	No		No	No never smoked	Yes in the past	No	Yes	No	Yes	No	Yes	7
19	Public	1	Case	XX	Black	5-12 years of schooling	1,851 - 5,000 per month	Good	26.35	91	101	No	Yes	No	No	No	No	No	No	No	No	No	No	No	No	No	No	No	No	No	No	No	No	No	No	Yes	1	No		No	Yes (now)	Yes currently	No	Yes	No	No	Yes	Yes	3
20	Public	1	Case	XX	Black	5-12 years of schooling	Up to 1,850 per month	Fair	27.94	105	97	Yes	Yes	Yes	No	No	No	No	No	No	No	No	No	No	No	No	No	No	No	No	No	No	No	No	Yes	Yes	5	No		No	Yes (in the past)	Yes in the past	Yes	Yes	No	No	No	No
21	Public	1	Case	XX	Black	0-4 years of schooling	Up to 1,850 per month	Fair	20.9		95	No	Yes	No	No	No	No	No		No	No	No	No	No	No	No	No	No	No	No	No	No	No	No	No	Yes	1	Yes	20	No	Yes (now)	No never drank alcohol	No	Yes	Yes	No	No	Yes	1
22	Public	1	Case	XX	Black	5-12 years of schooling	Up to 1,850 per month	Good	32.05	111	100	No	Yes	Yes	No	No	No	No	No	No	No	No	No	No	No	No	No	No	No	No	No	No	No	No	Yes	Yes	4	No		No	Yes (in the past)	Yes in the past	No	Yes	Yes	No	No	Yes	5
23	Public	1	Case	XX	Black	5-12 years of schooling	1,851 - 5,000 per month	Fair	32.03	100	104	No	Yes	No	No	No	No	No	No	No	No	No	No	No	No	No	No	No	No	No	No	No	No		No	Yes	1	No		No	No never smoked	No never drank alcohol	Dont know	Yes	No	No	No	No
24	Public	1	Case	XX	Black	0-4 years of schooling	5,001 - 10,000 per month	Fair	24.09	90	95	No	Yes	Yes	No	No	No	No	No	No	No	No	No	No	No	No	No	No	No	No	No	No	No	No	No	Yes	3	No		No	Yes (now)	Yes in the past	No	Yes	No	No	No	Yes	1
25	Public	1	Case	XX	Black	0-4 years of schooling	1,851 - 5,000 per month	Very good	33.36	108	116	Yes	Yes	No	No	No	No	No	No	No	No	No	No	No	No	No	No	No	No	No	No	No	No	No	Yes	Yes	5	No		No	Yes (now)	Yes currently	No	Yes	No	No	No	No
26	Public	1	Case	XX	Black	5-12 years of schooling	Up to 1,850 per month	Fair	28.71	109	106	Yes	Yes	No	No	No	No	No	No	No	No	No	No	No	No	No	No	No	No	No	No	No	No	No	Yes	Yes	5	No		No	Yes (in the past)	Yes in the past	No	Yes	No	No	Yes	Yes	3
27	Public	1	Case	XX	Black	0-4 years of schooling	Up to 1,850 per month	Fair	24.98	93	93	No	0	No	No	No	No	No	No	No	No	No	No	No	No	No	No	No	No	No	No	No	No	No	No	No	0	No		No	Yes (in the past)	No never drank alcohol	Yes	Yes	Yes	No	Yes	Yes	3
28	Public	1	Case	XX	Black	0-4 years of schooling	Up to 1,850 per month	Good	21.3	78	87	No	0	No	No	No	No	No	No	No	No	No	No	No	No	No	No	No	No	No	No	No	No	No	No	No	0	Yes	18	No	Yes (now)	Yes currently	Yes	Yes	No	Yes	No	Yes	7
29	Public	1	Case	XX	Black	0-4 years of schooling	1,851 - 5,000 per month	Good	33.71	113	115	No	Yes	Yes	No	No	No	No	No	No	No	No	No	No	No	No	No	No	No	No	No	No	No	No	Yes	Yes	3	No		No	No never smoked	No never drank alcohol	Dont know	Yes	No	No	No	Yes	3
30	Public	1	Case	XX	Black	Some secondary schooling	Up to 1,850 per month	Fair	21.88		94	No	Yes	No	No	No	No	No	No	No	No	No	No	No	No	No	No	No	No	No	No	No	No	No	No	Yes	1	Yes	23	No	Yes (in the past)	Yes in the past	Yes	Yes	No	No	No	Yes	4
31	Public	1	Case	XX	Black	5-12 years of schooling	Up to 1,850 per month	Fair	28.31	101	103	No	0	No	No	No	No	No	No	No	No	No	No	No	No	No	No	No	No	No	No	No	No	No	No	No	2	Yes	17	No	No never smoked	Yes in the past	Yes	No	Yes	No	Yes	Yes	5
32	Public	1	Case	XX	Black	0-4 years of schooling	Up to 1,850 per month	Good	26.22	94	106	No	0	No	No	No	No	No	No	No	No	No	No	No	No	No	No	No	No	No	No	No	No	No	No	No		2	No		No	No never smoked	Yes currently		Definitely not				No
33	Public	1	Case	XX	Black	5-12 years of schooling	1,851 - 5,000 per month	Fair	22.14	83	99	No	0	No	No	No	No	No	No	No	No	No	No	No	No	No	No	No	No	No	No	No	No	No	No	No	2	No		No	Yes (in the past)	No never drank alcohol	No	Yes	No	No	No	No
34	Public	1	Case	XX	Black	0-4 years of schooling	Up to 1,850 per month	Fair	31.23	100	111	No	0	No	No	No	No	No	No	No	No	No	No	No	No	No	No	No	No	No	No	No	No	No	No	No	0	No		No	No never smoked	No never drank alcohol	No	Yes	No	No	No	Yes	2
35	Public	1	Case	XX	Black	No Formal Education	1,851 - 5,000 per month	Fair	26.62	92	100	No	0	No	No	No	No	No	No	No	No	No	No	No	No	No	No	No	No	No	No	No	No	No	No	No	0	No		No	No never smoked	No never drank alcohol	Yes	No	Yes	No	No	Yes	2
36	Public	1	Case	XX	Black	Some secondary schooling	Up to 1,850 per month	Fair	24.61	96	103	No	Yes	No	No	No	No	No	No	No	No	No	No	No	No	No	No	No	No	No	No	No	No	No	No	Yes		3	Yes	20	No	No never smoked	Yes in the past		Definitely not	30			Yes
37	Public	1	Case	XX	Black	5-12 years of schooling	1,851 - 5,000 per month	Fair	23.88	92	94	No	Yes	No	No	No	No	No	No	No	No	No	No	Yes	No	No	No	No	No	No	No	No	No	No	No	Yes	1	No		No	No never smoked	Yes currently	No	Yes	No	No	No	No
38	Public	1	Case	XX	Black	0-4 years of schooling	Up to 1,850 per month	Fair	21.6	85	90	No	0	No	No	No	No	No	Yes	No	No	No	No	No	No	No	No	No	No	No	No	No	No	No	No	No	0	Yes	1	No	Yes (in the past)	Yes in the past	No	Yes	Yes	Yes	No	Yes	2
39	Public	1	Case	XX	Black	5-12 years of schooling	Up to 1,850 per month	Fair	21.19	94	94	No	0	No	No	No	No	No	No	No	No	No	No	No	No	No	No	No	No	No	No	No	No	No	No	No	0	No		No	Yes (in the past)	Yes in the past	Yes	No	No	No	No	No
40	Public	1	Case	XX	Black	5-12 years of schooling	1,851 - 5,000 per month	Good	22.07	80	88	No	0	No	No	No	No	No	No	No	No	No	No	No	No	No	No	No	No	No	No	No	No	Yes	No	No		Yes	24	No	No never smoked	Yes currently	No	No	Yes	No	No	No
41	Public	1	Case	XX	Black	0-4 years of schooling	1,851 - 5,000 per month	Good	22.39	91	95	Yes	Yes	No	No	No	No	No	No	No	No	No	No	No	No	No	No	No	No	No	No	No	No		No	Yes		4	Yes	17	No	Yes (in the past)	Yes in the past		Definitely not				No
42	Public	1	Case	XX	Black	5-12 years of schooling	Up to 1,850 per month	Good	34.77	107	106	Dont know		Dont know	Dont know	Dont know	Dont know	Dont know		Dont know	Dont know	Dont know	Dont know	Dont know	Dont know	Dont know	Dont know	Dont know	Dont know	Dont know	Dont know	Dont know	Dont know	Dont know	Yes	No		3	Yes	13	No	Yes (in the past)	No never drank alcohol		Definitely not		30	15	Yes
43	Public	1	Case	XX	Black	5-12 years of schooling	10,001 - 15,000 per month	Fair	29.76	97	107	No	Yes	No	No	No	No	No	No	No	No	No	No	No	No	No	No	No	No	No	No	No	No	No	No	No		2	Yes	15	No	No never smoked	No never drank alcohol		Definitely not				Yes
44	Public	1	Case	XX	Black	5-12 years of schooling	1,851 - 5,000 per month	Good	27.58		107	No	Yes	No	No	No	No	No	No	No	No	No	No	No	No	No	No	No	No	No	No	No	No	No	No	Yes		3	Yes	23	No	No never smoked	Yes currently		Definitely not				No
45	Public	1	Case	XX	Black	5-12 years of schooling	Up to 1,850 per month	Fair	19.69	82	88	No	Yes	No	No	No	No	No	No	No	No	No	No	No	No	No	No	No	No	No	No	No	No	No	No	Yes		3	Yes	20	No	Yes (in the past)	Yes in the past		Definitely not				No
46	Public	1	Case	XX	Black	Senior secondary schooling (completed high school or equivalent)	Up to 1,850 per month	Fair	19.72	78	83	No	0	No	No	No	No	No	No	No	No	No	No	No	No	No	No	No	No	No	No	No	No	No	No	No	2	No		No	Yes (now)	Yes currently	Yes	Yes	No	No	No	No
47	Public	1	Case	XX	Black	5-12 years of schooling	Up to 1,850 per month	Poor	19.6	82	86	No	0	No	No	No	No	No	No	No	No	No	No	No	No	No	No	No	Yes	No	No	No	No	No	No	No	0	No		No	Yes (in the past)	Yes in the past	Yes	Yes	No	No	No	No
48	Public	1	Case	XX	Black	5-12 years of schooling	Up to 1,850 per month	Poor	21.47	90	92	No	0	No	No	No	No	No	No	No	No	No	No	No	No	No	No	No	No	No	No	No	No	No	No	No	0	Yes	16	No	No never smoked	Yes in the past	No	Yes	No	No	No	No
49	Public	1	Case	XX	Black	0-4 years of schooling	Up to 1,850 per month	Fair	22.46	91	98	Yes	Yes	No	No	No	No	No	No	No	No	No	No	No	No	No	No	No	No	No	No	No	No	No	No	Yes	4	No		No	Yes (in the past)	Yes currently	No	Yes	Yes	Yes	Yes	Yes	2
50	Public	1	Case	XX	Black	5-12 years of schooling	10,001 - 15,000 per month	Fair	18.62	76	91	No	0	No	No	No	No	No	No	No	No	No	No	No	No	No	No	No	No	No	No	No	No	No	No	No	0	Yes	33	No	Yes (in the past)	No never drank alcohol	No	Yes	No	No	No	No
51	Public	1	Case	XX	Black	0-4 years of schooling	Up to 1,850 per month	Good	22.31	85	94	No	0	No	No	No	No	No	No	No	No	No	No	No	No	No	No	No	No	No	No	No	No	No	No	No	2	No		No	No never smoked	No never drank alcohol	No	Yes	Yes	No	No	Yes	3
52	Public	1	Case	XX	Black	5-12 years of schooling	Up to 1,850 per month	Fair	26.33	99	105	No	Yes	No	No	No	No	No	No	No	No	No	No	No	No	No	No	No	No	No	No	No	No	No	No	Yes	1	Yes	18	No	Yes (in the past)	Yes currently	Yes	Yes	Yes	No	Yes	Yes	5
53	Public	1	Case	XX	Black	5-12 years of schooling	Up to 1,850 per month	Fair	31.22	96	111	No	Yes	No	No	No	No	No	Yes	No	No	No	No	No	No	No	No	No	No	No	No	No	No	No	No	Yes	1	Yes	17	No	Yes (in the past)	Yes in the past	Yes	Yes	No	No	Yes	Yes	5
54	Public	1	Case	XX	Black	5-12 years of schooling	1,851 - 5,000 per month	Good	23.23	86	96	No	Yes	No	No	No	No	No	No	No	No	No	No	No	No	No	No	No	No	No	No	No	No	No	No	Yes	1	No		No	No never smoked	Yes currently	No	Yes	No	No	Yes	Yes	2
55	Public	1	Case	XX	Black	5-12 years of schooling	Up to 1,850 per month	Fair	33.78	98	108	No	Yes	No	No	No	No	No	No	No	No	No	No	No	No	No	No	No	No	No	No	No	No	No	No	Yes	1	No		No	No never smoked	Yes currently	No	Yes	No	Yes	Yes	Yes	5
56	Public	1	Case	XX	Black	5-12 years of schooling	Up to 1,850 per month	Fair	25.91	82	100	No	0	No	No	Yes	No	No	No	No	No	No	No	No	No	No	No	No	No	No	No	No	No	No	No	No	0	Yes	13	No	Yes (in the past)	Yes currently	Yes	Yes	Yes	No	Yes	Yes	2
57	Public	1	Case	XX	Black	5-12 years of schooling	5,001 - 10,000 per month	Good	30.49	110	112	Yes	Yes	No	No	No	No	No	No	No	No	No	No	No	No	No	No	No	No	No	No	No	No	No	Yes	Yes	4	No		No	Yes (now)	Yes in the past	No	Yes	No	No	No	No
58	Public	1	Case	XX	Black	No Formal Education	5,001 - 10,000 per month	Fair	34.29	110	111	No	0	No	No	No	No	No	No	No	No	No	No	No	No	No	No	No	No	No	No	No	No	No	Yes	No	3	No		No	Yes (in the past)	Yes currently	Yes	Yes	Yes	No	Yes	Yes	5
59	Public	1	Case	XX	Black	0-4 years of schooling	5,001 - 10,000 per month	Poor	25.88	103	102	No	0	No	No	No	No	No	No	No	No	No	No	No	No	No	No	No	No	No	No	No	No	No	Yes	No		3	No		No	Yes (in the past)	Yes in the past		Definitely not				Yes
60	Public	1	Case	XX	Black	No Formal Education	Up to 1,850 per month	Fair	31.16	101	116	No	Yes	No	No	No	No	No	No	No	No	No	No	No	No	No	No	No	No	No	No	No	No	No	No	Yes	3	No		No	No never smoked	No never drank alcohol	Yes	Yes	Yes	No	No	No
61	Public	1	Case	XX	Black	Senior secondary schooling (completed high school or equivalent)	Up to 1,850 per month	Fair	19.04	78	88	No	0	No	No	No	No	No	No	No	No	No	No	No	No	No	No	No	No	No	No	No	No	No	No	No	0	Yes	30	No	No never smoked	No never drank alcohol	No	Yes	No	No	No	Yes	7
62	Public	1	Case	XX	Black	0-4 years of schooling	Up to 1,850 per month	Good	22.41	87	92	No	0	No	No	No	No	No		No	No	No	No	No	No	No	No	No	No	No	No	No	No	No	No	No	0	Yes	15	No	Yes (in the past)	Yes in the past	No	No	No	No	No	No
63	Public	1	Case	XX	Black	5-12 years of schooling	Up to 1,850 per month	Good	24.31	95	97	Yes	Yes	No	No	No	No	No	No	No	No	No	No	No	No	No	No	No	No	No	No	No	No	No	No	Yes	3	Yes	20	No	Yes (now)	Yes in the past	No	Yes	No	No	No	No
64	Public	1	Case	XX	Black	5-12 years of schooling	Up to 1,850 per month	Fair	26.4	100	110	No	0	No	No	No	No	No	No	No	No	No	No	No	No	No	No	No	No	No	No	No	No	No	No	No	0	No		No	Yes (now)	Yes in the past	No	Yes	No	No	Yes	Yes	3
65	Public	1	Case	XX	Black	5-12 years of schooling	1,851 - 5,000 per month	Good	20.7	81	88	No	0	No	No	No	No	No	No	No	No	No	No	Yes	No	No	No	No	No	No	No	No	No	No	No	No	0	No		No	Yes (in the past)	Yes in the past	No	Yes	No	No	No	No
66	Public	1	Case	XX	Black	0-4 years of schooling	Up to 1,850 per month	Fair	17.36	73	78	No	0	No	No	No	No	No	No	No	No	No	No	No	No	No	No	No	No	No	No	No	No	No	No	No	0	No		No	Yes (now)	Yes in the past	No	Yes	No	No	No	Yes	7
67	Public	1	Case	XX	Black	5-12 years of schooling	1,851 - 5,000 per month	Good	25.46	91	96	No	Yes	No	No	No	No	No	No	No	No	No	No	No	No	No	No	No	No	No	No	No	No	No	No	Yes	1	No		No	Yes (now)	Yes currently	No	Yes	Yes	No	No	No
68	Public	1	Case	XX	Black	5-12 years of schooling	1,851 - 5,000 per month	Poor	23.83	86	92	No	Yes	No	No	No	No	No	No	No	No	No	No	No	No	Yes	No	No	No	No	No	No	No	No	No	Yes	1	No		No	Yes (in the past)	Yes in the past	No	Yes	No	No	No	No
69	Public	1	Case	XX	Black	Some secondary schooling	Up to 1,850 per month	Good	20.28		90	Yes	0	No	No	No	No	No	No	No	No	No	No	No	No	No	No	No	No	No	No	No	No	No	No	No	2	No		No	No never smoked	Yes in the past	No	Yes	No	No	No	Yes	7
70	Public	1	Case	XX	Black	Some secondary schooling	Up to 1,850 per month	Fair	26.03	86	90	No	0	No	No	No	No	No	No	No	No	No	No	No	No	No	Yes	No	No	No	No	No	No	No	No	No	2	Yes		No	Yes (now)	No never drank alcohol	No	Yes	No	No	No	Yes	7
71	Public	1	Case	XX	Black	5-12 years of schooling	1,851 - 5,000 per month	Good	20.32		89	No	0	No	No	No	No	No	No	No	No	No	No	No	No	No	No	No	No	No	No	No	No	No	No	No	2	No		No	Yes (now)	Yes currently	No	Yes	Yes	No	No	No
72	Public	1	Case	XX	Black	0-4 years of schooling	Up to 1,850 per month	Fair	31.25	110	95	No	Yes	No	No	No	No	No	No	No	No	No	No	No	No	No	No	No	No	No	No	No	No	No	Yes	Yes	4	No		No	No never smoked	Yes in the past	Yes	Yes	Yes	No	Yes	Yes	4
73	Public	1	Case	XX	Black	No Formal Education	Up to 1,850 per month	Fair	38.86	117	111	No	Yes	No	No	No	No	No	No	No	No	No	No	No	No	No	No	No	No	No	No	No	No	No	Yes	Yes	2	Yes		No	Yes (in the past)	Yes in the past	No	Yes	No	No	Yes	Yes	3
74	Public	1	Case	XX	Black	No Formal Education	1,851 - 5,000 per month	Good	35.75	119	129	No	Yes	No	No	No	No	No	No	No	No	No	No	No	No	No	No	No	No	No	No	No	No	No	Yes	Yes	2	No		No	Yes (now)	Yes in the past	No	Yes	No	No	No	No
75	Public	1	Case	XX	Black	5-12 years of schooling	Up to 1,850 per month	Fair	32.41	118	123	No	0	No	No	No	No	No	No	No	No	No	No	No	No	No	No	No	No	No	No	No	No	No	Yes	No		3	Yes		No	Yes (now)	Yes currently		Definitely not				No
76	Public	1	Case	XX	Black	5-12 years of schooling	1,851 - 5,000 per month	Good	22.86	90	93	No	Yes	No	No	No	No	No	No	No	No	No	No	No	No	No	No	No	No	No	No	No	No	No	No	Yes	3	No		No	Yes (in the past)	Yes in the past	No	No	Yes	No	No	Yes	5
77	Public	1	Case	XX	Black	5-12 years of schooling	5,001 - 10,000 per month	Poor	40.15	120	117	No	Yes	No	No	No	No	No	No	No	No	No	No	Yes	No	Yes	No	No	No	No	No	No	No	No	Yes	Yes	4	Yes	15	No	No never smoked	No never drank alcohol	No	No	No	No	No	No
78	Public	1	Case	XX	Black	Some secondary schooling	1,851 - 5,000 per month	Good	43.36	122	123	No	Yes	No	No	No	No	No	No	No	No	No	No	No	No	No	No	No	No	No	No	No	No	No	Yes	Yes		4	Yes	38	No	Yes (in the past)	Yes in the past		Definitely not				Yes
79	Public	1	Case	XX	Black	5-12 years of schooling	Up to 1,850 per month	Fair	21.11	84	92	No	Yes	No	No	No	No	No	No	No	No	No	No	No	No	No	No	No	No	No	No	No	No	No	No	Yes		3	No		No	Yes (in the past)	No never drank alcohol		Definitely not				Yes
80	Public	1	Case	XX	Black	5-12 years of schooling	1,851 - 5,000 per month	Good	28.63	102	103	No	Yes	No	No	No	No	No	No	No	No	No	No	No	No	No	No	No	No	No	No	No	No		Yes	Yes	2	No		No	Yes (in the past)	Yes in the past	No	No	No	No	No	Yes	3
81	Public	1	Case	XX	Black	5-12 years of schooling	Up to 1,850 per month	Fair	31.16	106	124	No	Yes	No	No	No	No	No	No	No	No	No	No	No	No	No	No	No	No	No	No	No	No	No	Yes	Yes	2	No		No	Yes (in the past)	Yes in the past	Yes	Yes	No	No	No	No
82	Public	1	Case	XX	Black	5-12 years of schooling	1,851 - 5,000 per month	Good	19.23	76	87	No	0	No	No	No	No	No	No	No	No	No	No	No	No	No	No	No	No	No	No	No	No	No	No	No	0	Yes	13	No	No never smoked	Yes in the past	No	Yes	No	No	No	No
83	Public	1	Case	XX	Black	5-12 years of schooling	Up to 1,850 per month	Good	31.63	104	106	No	Yes	No	No	No	No	No	No	No	No	No	No	No	No	No	No	No	No	No	No	No	No		Yes	Yes	2	No		No	No never smoked	No never drank alcohol	No	Yes	No	No	No	No
84	Public	1	Case	XX	Black	5-12 years of schooling	1,851 - 5,000 per month	Fair	26.99	92	105	Yes	0	No	No	No	No	No	No	No	No	No	No	No	No	No	No	No	No	No	No	No	No	No	No	No	3	No		No	No never smoked	Yes in the past	No	No	No	No	No	No
85	Public	1	Case	XX	Black	Some secondary schooling	Up to 1,850 per month	Fair	24.24	94	96	No	0	No	No	No	No	No	No	No	No	No	No	No	No	No	No	No	No	No	No	No	No	No	No	No	2	No		No	Yes (in the past)	Yes currently	No	No	Yes	No	No	No
86	Public	1	Case	XX	Black	No Formal Education	Up to 1,850 per month	Good	26.13	93	100	No	Yes	No	No	No	No	No	No	No	No	No	No	No	No	No	No	No	No	No	No	No	No		No	Yes	1	No		No	Yes (in the past)	Yes in the past	No	No	No	No	No	No
87	Public	1	Case	XX	Black	0-4 years of schooling	1,851 - 5,000 per month	Fair	24.75		97	No	Yes	No	No	No	No	No	No	No	No	No	No	No	No	No	No	No	No	No	No	No	No	No	No	Yes	3	No		No	No never smoked	Yes in the past	No	No	No	No	No	No
88	Public	1	Case	XX	Black	5-12 years of schooling	Up to 1,850 per month	Fair	27.1	95	109	No	Yes	No	No	No	No	No	No	No	No	No	No	No	No	No	No	No	No	No	No	No	No	No	No	Yes	1	Yes	12	No	No never smoked	Yes in the past	Yes	Yes	Yes	No	No	No
89	Public	1	Case	XX	Black	0-4 years of schooling	Up to 1,850 per month	Fair	28.13	92	100	No	Yes	No	No	No	No	No	No	No	No	No	No	No	No	No	No	No	No	No	No	No	No	No	No	Yes	3	No		No	No never smoked	No never drank alcohol	No	No	Yes	No	No	Yes	7
90	Public	1	Case	XX	Black	5-12 years of schooling	1,851 - 5,000 per month	Fair	18.93	71	76	No	0	No	No	No	No	No	No	No	No	No	No	No	No	No	No	No	No	No	No	No	No	No	No	No	2	No		No	Yes (in the past)	Yes in the past	No	No	No	No	No	No
91	Public	1	Case	XX	Black	No Formal Education	Up to 1,850 per month	Poor	20.55	82	83	No	Yes	No	No	No	No	No	No	No	No	No	No	No	No	Yes	No	No	No	No	No	No	No	No	No	Yes	3	Yes	21	No	Yes (now)	Yes currently	No	No	No	No	No	No
93	Public	1	Case	XX	Black	0-4 years of schooling	Up to 1,850 per month	Fair	31.96	105	107	Yes	Yes	No	No	No	No	No	No	No	No	No	No	No	No	No	No	No	No	No	No	No	No	No	Yes	Yes	5	No		No	No never smoked	Yes in the past	No	No	Yes	No	Yes	Yes	5
94	Public	1	Case	XX	Black	5-12 years of schooling	1,851 - 5,000 per month	Fair	31.18	113	110	No	Yes	No	No	No	No	No	No	No	No	No	No	No	No	No	No	No	No	No	No	No	No	No	Yes	Yes	4	No		No	Yes (now)	Yes currently	No	No	No	No	No	Yes	1
95	Public	1	Case	XX	Black	No Formal Education	1,851 - 5,000 per month	Good	23.12	89	93	No	Yes	No	No	No	No	No	No	No	No	No	No	No	No	No	No	No	No	No	No	No	No	No	No	Yes		3	No		No	Yes (in the past)	Yes currently		Definitely not				Yes
96	Public	1	Case	XX	Black	No Formal Education	1,851 - 5,000 per month	Fair	28.96	100	106	No	Yes	No	No	No	No	No	No	No	No	No	No	No	No	No	No	No	No	No	No	No	No	No	No	Yes	3	Yes	12	No	Yes (now)	Yes currently	No	No	No	No	Yes	Yes	5
97	Public	1	Case	XX	Black	5-12 years of schooling	Up to 1,850 per month	Fair	40.37	97	106	No	Yes	No	No	No	No	No	No	No	No	No	No	No	No	No	No	No	No	No	No	No	No	No	No	Yes	3	No		No	Yes (in the past)	Yes in the past	No	No	Yes	No	Yes	Yes	5
98	Public	1	Case	XX	Black	5-12 years of schooling	Up to 1,850 per month	Good	27.08		99	No	Yes	No	No	No	No	No	No	No	No	No	No	No	No	No	No	No	No	No	No	No	No	No	No	Yes	1	Yes	15	No	Yes (now)	Yes currently	No	No	No	No	Yes	No
99	Public	1	Case	XX	Black	5-12 years of schooling	Up to 1,850 per month	Fair	19.38	81	96	No	0	No	No	No	No	No	No	No	No	No	No	No	No	No	No	No	No	No	No	No	No	No	No	No	2	No		No	Yes (now)	Yes in the past	Yes	No	No	No	Yes	Yes
100	Public	1	Case	XX	Black	0-4 years of schooling	Up to 1,850 per month	Good	27.06	105	103	No	Yes	No	No	No	No	No	No	No	No	No	No	No	No	No	No	No	No	No	No	No	No	No	Yes	Yes	2	No		No	Yes (in the past)	Yes in the past	No	No	No	No	No	No
101	Public	1	Case	XX	Black	5-12 years of schooling	1,851 - 5,000 per month	Good	22.86	84	93	No	Yes	No	No	No	No	No	No	No	No	No	No	No	No	Yes	No	No	No	No	No	No	No	No	No	Yes	1	No		No	No never smoked	Yes in the past	No	No	Yes	No	No	Yes	4
102	Public	1	Case	XX	Black	5-12 years of schooling	Up to 1,850 per month	Fair	26.5	101	106	No	Yes	No	No	No	No	No	No	No	No	No	No	No	No	No	No	No	No	No	No	No	No	No	No	Yes	3	Yes	21	No	No never smoked	Yes currently	No	No	No	No	No	No
103	Public	1	Case	XX	Black	5-12 years of schooling	Up to 1,850 per month	Fair	19.03	78	84	No	0	No	No	No	No	No	No	No	No	No	No	No	No	No	No	No	No	No	No	No	No	No	No	No	0	Yes	22	No	Yes (in the past)	Yes currently	No	No	No	No	No	No
104	Public	1	Case	XX	Black	Some secondary schooling	Chose not to answer	Good	24.34	94	98	No	0	No	No	No	No	No	No	No	No	No	No	No	No	No	No	No	No	No	No	No	No	No	No	No	2	No		No	Yes (now)	Yes in the past	Yes	No	No	No	Yes	No
105	Public	1	Case	XX	Black	Some secondary schooling	5,001 - 10,000 per month	Good	29.71	103	105	No	Yes	No	No	No	No	No	Yes	No	No	No	No	No	No	No	No	No	No	No	No	No	No	No	Yes	Yes	2	No		No	Yes (in the past)	Yes currently	No	No	Yes	No	No	Yes	7
106	Public	1	Case	XX	Black	5-12 years of schooling	Up to 1,850 per month	Fair	28.26	95	97	No	Yes	No	No	No	No	No	No	No	No	No	No	No	No	No	No	No	No	No	No	No	No	No	No	Yes	3	Yes	30	No	No never smoked	No never drank alcohol	No	No	Yes	No	Yes	Yes	5
107	Public	1	Case	XX	Black	5-12 years of schooling	Up to 1,850 per month	Good	23.57	94	98	No	0	No	No	No	No	No	No	No	No	No	No	No	No	No	No	No	No	No	No	No	No	No	No	No	0	Yes	14	No	No never smoked	No never drank alcohol	No	No	No	No	No	Yes	4
108	Public	1	Case	XX	Black	No Formal Education	Up to 1,850 per month	Fair	26.3	101	100	No	0	No	No	No	No	No	No	No	No	No	No	No	No	Yes	No	No	No	No	No	No	No	No	No	No	2	No		No	Yes (now)	Yes currently	No	No	No	No	No	Yes	2
109	Public	1	Case	XX	Black	5-12 years of schooling	Up to 1,850 per month	Good	20.69	78	89	No	0	No	No	No	No	No	No	Yes	No	No	No	No	No	No	No	No	No	No	No	No	No	No	No	No	0	Yes	24	No	Yes (now)	Yes currently	No	No	Yes	No	No	Yes	3
110	Public	1	Case	XX	Black	Post-high school training (e.g.. Vocational or technical training)	Up to 1,850 per month	Good	24.24	98	97	No	Yes	No	No	No	No	No	Yes	No	No	No	No	No	No	No	No	No	No	No	No	No	No	No	No	Yes	1	Yes	13	No	Yes (now)	Yes currently	No	No	No	No	No	No
111	Public	1	Case	XX	Black	5-12 years of schooling	1,851 - 5,000 per month	Fair	31.21	109	115	No	Yes	No	No	No	No	No	No	No	No	No	No	Yes	No	No	No	No	No	No	No	No	No	No	Yes	Yes		4	No		No	Yes (in the past)	Yes in the past		Definitely not				No
112	Public	1	Case	XX	Black	5-12 years of schooling	Up to 1,850 per month	Fair	31.35	110	109	No	Yes	No	No	No	No	No	No	No	No	No	No	No	No	No	No	No	No	No	No	No	No	No	Yes	Yes	2	No		No	Yes (in the past)	Yes currently	No	No	No	No	Yes	Yes	3
113	Public	1	Case	XX	Black	5-12 years of schooling	Up to 1,850 per month	Poor	22.68	92	93	No	Yes	No	No	No	No	No	No	No	No	No	No	No	No	No	No	No	No	No	No	No	No	No	No	Yes	1	No		No	Yes (in the past)	Yes in the past	No	No	No	No	No	No
114	Public	1	Case	XX	Black	5-12 years of schooling	Up to 1,850 per month	Fair	27.18	98	102	No	0	No	No	No	No	No	No	No	No	No	No	No	No	No	No	No	No	No	No	No	No	No	No	No	0	No		No	Yes (in the past)	No never drank alcohol	No	No	Yes	No	No	Yes	3
115	Public	1	Case	XX	Black	5-12 years of schooling	Up to 1,850 per month	Poor	30.84	110	108	No	Yes	No	No	No	No	No	No	No	No	No	No	No	No	No	No	No	No	No	No	No	No	No	Yes	Yes	4	Yes	12	No	No never smoked	Yes in the past	No	No	Yes	Yes	Yes	No
116	Public	1	Case	XX	Black	0-4 years of schooling	Up to 1,850 per month	Poor	29.38	101	100	Yes	Yes	No	No	No	No	No	No	No	No	No	No	No	No	No	No	No	No	No	No	No	No	No	Yes	Yes	4	No		No	Yes (in the past)	No never drank alcohol	No	No	No	No	Yes	No
117	Public	1	Case	XX	Black	5-12 years of schooling	Up to 1,850 per month	Good	23.11	91	98	No	Yes	No	No	No	No	No	No	No	No	No	No	No	No	Yes	No	No	No	No	No	No	No	No	No	Yes	1	No		No	Yes (now)	Yes currently	Yes	No	No	No	No	Yes	7
118	Public	1	Case	XX	Black	5-12 years of schooling	Up to 1,850 per month	Fair	29.71	107	97	Yes	Yes	No	No	No	No	No	No	No	No	No	No	No	No	No	No	No	No	No	No	No	No	No	Yes	Yes	5	No		No	Yes (now)	Yes in the past	Yes	No	Yes	No	No	Yes	7
119	Public	1	Case	XX	Black	Senior secondary schooling (completed high school or equivalent)	Up to 1,850 per month	Fair	27.34	97	97	No	0	Yes	No	No	No	Yes	No	No	No	No	No	No	No	No	No	No	No	No	No	No	No	No	No	Yes	1	Yes	18	No	Yes (in the past)	Yes in the past	No	No	Yes	No	No	No
120	Public	1	Case	XX	Black	5-12 years of schooling	Up to 1,850 per month	Good	27.41	101	107	No	0	No	No	No	No	No	No	No	No	No	No	No	No	No	No	No	No	No	No	No	No	No	No	No	2	Yes	8	No	Yes (now)	Yes in the past	No	No	Yes	No	Yes	Yes	5
121	Public	1	Case	XX	Black	0-4 years of schooling	1,851 - 5,000 per month	Good	31.6	110	115	No	Yes	No	No	No	No	No	No	No	No	No	No	No	No	No	No	No	No	No	No	No	No	No	Yes	Yes	4	No		No	No never smoked	Yes in the past	No	No	No	Yes	Yes	Yes	7
122	Public	1	Case	XX	Black	5-12 years of schooling	Up to 1,850 per month	Poor	32.24	102	105	Yes	Yes	No	No	No	No	No	No	No	No	No	No	No	No	No	No	No	No	No	No	No	No	No	Yes	Yes	4	Yes	19	No	Yes (in the past)	Yes in the past	Yes	Yes	No	No	Yes	Yes	2
123	Public	1	Case	XX	Black	5-12 years of schooling	Up to 1,850 per month	Poor	16.38	78	80	Yes	Yes	Yes	No	No	No	No	No	No	No	No	No	No	No	No	No	No	No	No	No	No	No	No	No	Yes	4	No		No	Yes (now)	Yes currently	Yes	No	No	No	No	No
124	Public	1	Case	XX	Black	5-12 years of schooling	Up to 1,850 per month	Fair	20.9	88	88	No	0	Yes	No	No	No	No	No	No	No	No	No	No	No	No	No	No	No	No	No	No	No	No	No	No	0	No		No	Yes (now)	Yes currently	No	No	Yes	No	No	Yes	7
125	Public	1	Case	XX	Black	5-12 years of schooling	Chose not to answer	Good	30.49	100	105	No	Yes	No	No	No	No	No	No	No	No	No	No	No	No	No	No	No	No	No	No	No	No	No	No	Yes	1	No		No	Yes (in the past)	Yes currently	Yes	No	No	No	Yes	Yes	3
126	Public	1	Case	XX	Black	5-12 years of schooling	Up to 1,850 per month	Fair	18.83	84	95	No	Yes	No	No	No	No	No	No	No	No	No	No	No	No	No	No	No	No	No	No	No	No	No	No	Yes	1	No		No	Yes (now)	Yes currently	No	No	Yes	No	No	Yes	4
127	Public	1	Case	XX	Black	5-12 years of schooling	Up to 1,850 per month	Good	24.68		98	No	Yes	No	No	No	No	No	No	No	No	No	No	No	No	No	No	No	No	No	No	No	No	No	No	Yes	1	Yes	25	No	Yes (in the past)	Yes in the past	No	No	No	No	No	Yes	3
128	Public	1	Case	XX	Black	5-12 years of schooling	Up to 1,850 per month	Fair	23.94	88	97	No	Yes	No	No	No	No	No	No	No	No	No	No	No	No	No	No	No	No	No	No	No	No	No	No	Yes	1	Yes	11	No	Yes (now)	Yes currently	Yes	No	Yes	No	Yes	Yes	3
129	Public	1	Case	XX	Black	5-12 years of schooling	1,851 - 5,000 per month	Fair	31.93	115	114	Yes	Yes	No	No	No	No	No	No	No	No	No	No	No	No	No	No	No	No	No	No	No	No		Yes	Yes	5	Yes	20	No	No never smoked	No never drank alcohol	No	Yes	No	No	No	No
130	Public	1	Case	XX	Black	5-12 years of schooling	Up to 1,850 per month	Fair	25.62	97	107	No	Yes	No	No	No	No	No	No	No	No	No	No	No	No	No	No	No	No	No	No	No	No	No	No	Yes	1	No		No	Yes (in the past)	No never drank alcohol	No	Yes	Yes	No	Yes	Yes	2
131	Public	1	Case	XX	Black	5-12 years of schooling	Up to 1,850 per month	Good	24.74	92	102	No	Yes	No	No	No	No	No	No	No	No	No	No	No	No	No	No	No	No	No	No	No	No	No	No	Yes	3	Yes	12	No	Yes (in the past)	Yes currently	No	Yes	No	No	No	No
132	Public	1	Case	XX	Black	0-4 years of schooling	Up to 1,850 per month	Good	27.66	97	94	Yes	0	Yes	No	No	No	No	No	No	No	No	No	No	No	No	No	No	No	No	No	No	No	No	No	No	3	No		No	Yes (in the past)	Yes in the past	No	Yes	No	No	No	Yes	3
133	Public	1	Case	XX	Black	0-4 years of schooling	1,851 - 5,000 per month	Good	29.76	101	105	No	Yes	No	No	No	No	No	No	No	No	No	No	No	No	No	No	No	No	No	No	No	No	No	No	Yes	3	No		No	Yes (in the past)	Yes currently	No	Yes	No	No	No	No
134	Public	1	Case	XX	Black	Some secondary schooling	Up to 1,850 per month	Fair	34.77	107	113	Yes	0	Yes	No	No	No	No	No	No	No	No	No	No	No	No	No	No	No	No	No	No	No	No	Yes	No	4	No		No	Yes (in the past)	Yes currently	No	Yes	Yes	No	No	Yes	4
135	Public	1	Case	XX	Black	0-4 years of schooling	Up to 1,850 per month	Fair	26.67	98	97	No	Yes	No	No	No	No	No	No	No	No	No	No	No	No	No	No	No	No	No	No	No	No	No	No	Yes	1	Yes	19	No	Yes (in the past)	Yes currently	No	Yes	No	No	Yes	Yes	3
136	Public	1	Case	XX	Black	5-12 years of schooling	Up to 1,850 per month	Fair	25.77	110	93	Yes	0	Yes	No	No	No	No	No	No	No	No	No	No	No	No	No	No	No	No	No	No	No	No	Yes	No	4	No		No	Yes (in the past)	No never drank alcohol	No	No	No	No	No	No
137	Public	1	Case	XX	Black	Senior secondary schooling (completed high school or equivalent)	1,851 - 5,000 per month	Fair	32.42	109	104	No	0	Yes	No	No	No	No	No	No	No	No	No	No	No	Yes	No	No	No	No	No	No	No	No	Yes	No	3	No		No	Yes (in the past)	Yes in the past	No	No	No	No	No	No
138	Public	1	Case	XX	Black	5-12 years of schooling	Up to 1,850 per month	Good	29.38	100	108	No	0	No	No	No	No	No	No	No	No	No	No	No	No	No	No	No	No	No	No	No	No	No	No	No	0	Yes	42	No	Yes (now)	Yes currently	No	No	Yes	No	No	No
139	Public	1	Case	XX	Black	0-4 years of schooling	Up to 1,850 per month	Fair	27.01	91	100	No	Yes	No	No	No	No	No	No	No	No	No	No	No	No	No	No	No	No	No	No	No	No	No	No	Yes	3	No		No	Yes (now)	Yes currently	No	No	No	No	No	Yes	3
140	Public	1	Case	XX	Black	5-12 years of schooling	Up to 1,850 per month	Fair	31.18	100	109	No	Yes	No	No	No	No	No	No	No	No	No	No	No	No	No	No	Yes	No	No	No	No	No	No	No	Yes	3	No		No	Yes (in the past)	Yes in the past	No	No	No	No	No	Yes	7
141	Public	1	Case	XX	Black	5-12 years of schooling	Up to 1,850 per month	Good	18.59	72	80	No	0	No	No	No	No	No	No	No	No	No	No	No	No	No	No	No	No	No	No	No	No	No	No	No	0	No		No	Yes (now)	Yes currently	No	Yes	No	No	No	Yes	7
142	Public	1	Case	XX	Black	5-12 years of schooling	1,851 - 5,000 per month	Good	28.44	97	93	No	0	No	No	No	No	No	No	No	No	No	No	No	No	No	No	No	No	No	No	No	No	No	No	No	0	No		No	Yes (now)	Yes currently	No	Yes	No	No	No	No
143	Public	1	Case	XX	Black	5-12 years of schooling	Up to 1,850 per month	Poor	16.96	81	78	No	Yes	No	No	No	Yes	No	No	No	No	No	No	No	No	No	No	No	No	No	No	No	No	No	No	Yes	3	No		No	Yes (in the past)	Yes in the past	No	No	No	No	No	No
144	Public	1	Case	XX	Black	5-12 years of schooling	1,851 - 5,000 per month	Poor	28.13	96	99	No	0	No	No	No	No	No	No	No	No	No	No	No	No	No	No	No	No	No	No	No	No	No	No	No	0	Yes	24	No	Yes (now)	Yes currently	No	Yes	No	No	No	No
145	Public	1	Case	XX	Black	0-4 years of schooling	Up to 1,850 per month	Poor	19.82	70	82	No	0	No	No	No	No	No	No	No	No	No	No	No	No	No	No	No	No	No	No	No	No	No	No	No	0	No		No	Yes (now)	Yes in the past	Yes	Yes	Yes	No	No	No
146	Public	1	Case	XX	Black	5-12 years of schooling	5,001 - 10,000 per month	Fair	36.83	117	125	No	Yes	No	No	No	No	No	No	No	No	No	No	No	No	No	No	No	No	No	No	No	No	No	Yes	Yes	2	Yes	20	No	Yes (in the past)	Yes currently	No	Yes	Yes	No	No	Yes	7
147	Public	1	Case	XX	Black	5-12 years of schooling	1,851 - 5,000 per month	Good	25.18	97	103	No	0	No	No	No	No	No	No	No	No	No	No	No	No	No	No	No	No	No	No	No	No	No	No	No	0	Yes	12	No	No never smoked	No never drank alcohol	No	No	Yes	No	No	Yes	4
148	Public	1	Case	XX	Black	Some secondary schooling	Chose not to answer	Very good	44.81	127	168	No	0	Yes	No	No	No	No	No	No	No	No	No	No	No	No	No	No	No	No	No	No	No	No	Yes	No	3	Yes	16	No	No never smoked	Yes currently	No	Yes	No	No	No	Yes	3
149	Public	1	Case	XX	Black	5-12 years of schooling	1,851 - 5,000 per month	Good	33.51	104	110	No	Yes	No	No	No	No	No	No	No	No	No	No	No	No	No	No	No	No	No	No	No	No	No	Yes	Yes	4	No		No	No never smoked	Yes currently	No	Yes	Yes	No	No	No
150	Public	1	Case	XX	Black	No Formal Education	10,001 - 15,000 per month	Good	23.51	89	94	No	Yes	No	No	No	No	No	No	No	No	No	No	No	No	No	No	No	No	No	No	No	No	No	No	Yes	1	Yes	13	No	No never smoked	No never drank alcohol	No	Yes	No	No	No	No
151	Public	1	Case	XX	Black	5-12 years of schooling	Up to 1,850 per month	Fair	25.83	93	100	Yes	Yes	No	No	No	No	No	No	No	No	No	No	No	No	No	No	No	No	No	No	No	No	No	No	Yes	4	Yes	13	No	Yes (in the past)	No never drank alcohol	Yes	Yes	Yes	No	Yes	No
152	Public	1	Case	XX	Black	5-12 years of schooling	1,851 - 5,000 per month	Good	28.07	100	102	Yes	Yes	No	No	No	No	No	No	No	No	No	No	No	No	No	No	No	No	No	No	No	No	No	No	Yes	3	No		No	Yes (in the past)	No never drank alcohol	No	Yes	No	No	No	No
153	Public	1	Case	XX	Black	5-12 years of schooling	Up to 1,850 per month	Good	25.73		105	No	Yes	Yes	No	No	No	No	No	No	No	No	No	No	No	No	No	No	Yes	No	No	No	No	No	Yes	Yes	4	Yes	40	No	Yes (in the past)	Yes in the past	Yes	Yes	No	No	No	Yes	5
154	Public	1	Case	XX	Black	5-12 years of schooling	1,851 - 5,000 per month	Good	26.37	110	105	Yes	Yes	No	No	No	No	No	No	No	No	No	No	No	No	No	No	No	No	No	No	No	No	No	Yes	Yes	4	No		No	Yes (in the past)	Yes currently	No	No	Yes	No	No	No
155	Public	1	Case	XX	Black	0-4 years of schooling	Up to 1,850 per month	Fair	20.96	86	96	No	Yes	No	No	No	No	No	Yes	No	No	No	No	No	No	No	No	No	No	No	No	No	No	No	No	Yes	1	No		No	Yes (now)	Yes currently	Yes	Yes	Yes	No	No	Yes	3
156	Public	1	Case	XX	Black	0-4 years of schooling	1,851 - 5,000 per month	Good	28.71	109	110	Yes	Yes	No	No	No	No	No	No	No	No	No	No	No	No	No	No	No	No	No	No	No	No	No	Yes	Yes	4	Yes	17	No	No never smoked	Yes currently	No	Yes	No	No	No	No
157	Public	1	Case	XX	Black	0-4 years of schooling	1,851 - 5,000 per month	Good	25.31	90	97	No	Yes	No	No	No	No	No	No	No	No	No	No	No	No	No	No	No	No	No	No	No	No	No	No	Yes	1	Yes	18	No	No never smoked	Yes in the past	No	No	No	Yes	No	Yes	7
158	Public	1	Case	XX	Black	5-12 years of schooling	Up to 1,850 per month	Fair	27.41	101	110	Yes	Yes	No	No	No	No	No	No	No	No	No	No	No	No	No	No	No	No	No	No	No	No	No	No	Yes	3	Yes	60	No	Yes (now)	Yes currently	No	Yes	Yes	No	No	Yes	3
159	Public	1	Case	XX	Black	5-12 years of schooling	1,851 - 5,000 per month	Poor	27.18	92	107	No	0	No	No	No	No	No	No	No	No	No	No	No	No	Yes	No	No	No	No	No	No	No	No	No	No	2	No		No	Yes (in the past)	Yes in the past	No	Yes	No	No	No	No
160	Public	1	Case	XX	Black	5-12 years of schooling	1,851 - 5,000 per month	Fair	21.6	76	81	No	0	No	No	No	No	No	Yes	No	No	No	No	No	No	No	No	No	No	No	No	No	No	No	No	No	0	Yes	21	No	Yes (in the past)	Yes in the past	No	Yes	Yes	No	No	Yes	5
161	Public	1	Case	XX	Black	5-12 years of schooling	1,851 - 5,000 per month	Good	22.34	91	100	No	Yes	No	No	No	No	No	No	No	No	No	No	No	No	No	No	No	No	No	No	No	No	No	No	Yes	3	No		No	No never smoked	Yes currently	No	Yes	Yes	No	No	No
162	Public	1	Case	XX	Black	Some secondary schooling	Up to 1,850 per month	Fair	24.44		88	No	Yes	No	No	No	No	No	No	No	No	No	No	No	No	No	No	No	No	No	No	No	No	No	No	Yes	3	No		No	No never smoked	No never drank alcohol	Yes	Yes	No	No	Yes	Yes	2
163	Public	1	Case	XX	Black	5-12 years of schooling	Up to 1,850 per month	Fair	46.45	102	112	No	Yes	No	No	No	No	No	No	No	No	No	No	No	No	No	No	No	No	No	No	No	No	No	Yes	Yes	4	No		No	Yes (in the past)	Yes in the past	No	Yes	No	No	No	No
164	Public	1	Case	XX	Black	5-12 years of schooling	1,851 - 5,000 per month	Very good	21.72	96	87	No	0	No	No	No	No	No	No	No	No	No	No	No	No	No	No	No	No	No	No	No	No	No	No	No	2	Yes	12	No	No never smoked	Yes in the past	No	Yes	No	No	No	Yes	7
165	Public	1	Case	XX	Black	5-12 years of schooling	5,001 - 10,000 per month	Good	27.55	99	98	Yes	0	No	No	No	No	No	No	No	No	No	No	No	No	No	No	No	No	No	No	No	No	No	No	No	3	No		No	No never smoked	No never drank alcohol	Yes	Yes	No	No	No	Yes	5
166	Public	1	Case	XX	Black	Some secondary schooling	1,851 - 5,000 per month	Good	27.82	103	98	No	Yes	No	No	No	No	No	No	No	No	No	No	No	No	No	No	No	No	No	No	No	No	No	No	Yes	3	Yes	20	No	No never smoked	Yes currently	No	Yes	No	No	No	Yes	2
167	Public	1	Case	XX	Black	5-12 years of schooling	1,851 - 5,000 per month	Fair	18.04	75	91	No	0	No	No	No	No	No	Yes	No	No	No	No	No	No	No	No	No	No	No	No	No	No	No	No	No	2	No		No	Yes (now)	Yes currently	Yes	Yes	No	No	Yes	Yes	6
168	Public	1	Case	XX	Black	College graduate (Bachelors degree, Higher National Diploma)	Up to 1,850 per month	Fair	26.81		102	No	0	No	No	No	No	No	No	No	No	No	No	No	No	No	No	No	No	No	No	No	No	No	No	No	2	Yes	22	No	Yes (in the past)	No never drank alcohol	No	Yes	No	No	No	No
169	Public	1	Case	XX	Black	5-12 years of schooling	1,851 - 5,000 per month	Good	21.51	82	91	No	0	No	No	No	No	No	No	No	No	No	No	No	No	No	No	No	No	No	No	No	No	No	No	No	2	Yes	12	No	Yes (now)	Yes currently	No	No	Yes	No	No	No
170	Public	1	Case	XX	Black	5-12 years of schooling	Up to 1,850 per month	Fair	24.62	97	93	No	Yes	No	No	No	No	No	No	No	No	No	No	No	No	No	No	No	No	No	No	No	No	No	No	Yes	3	Yes	14	No	Yes (now)	Yes currently	No	No	Yes	No	No	Yes	3
171	Public	1	Case	XX	Black	Some secondary schooling	1,851 - 5,000 per month	Good	26.85	97	93	No	Yes	No	No	No	No	No	No	No	No	No	No	No	No	No	No	No	No	No	No	No	No	No	No	Yes	3	No		No	No never smoked	Yes in the past	No	Yes	No	No	Yes	Yes	7
172	Public	1	Case	XX	Black	5-12 years of schooling	1,851 - 5,000 per month	Good	23.51	80	92	No	0	No	No	No	No	No	No	No	No	No	No	No	No	No	No	No	No	No	No	No	No	No	No	No	0	Yes	17	No	No never smoked	No never drank alcohol	No	Yes	Yes	No	No	Yes	3
173	Public	1	Case	XX	Black	5-12 years of schooling	Up to 1,850 per month	Good	29.36	102	108	No	0	No	No	No	No	No	No	No	No	No	No	No	No	No	No	No	No	No	No	No	No	No	Yes	No	1	Yes	20	No	Yes (in the past)	Yes currently	Yes	Yes	No	No	No	Yes	5
174	Public	1	Case	XX	Black	College graduate (Bachelors degree, Higher National Diploma)	Up to 1,850 per month	Good	26.12	98	96	No	0	No	No	No	No	No	No	No	No	No	No	No	No	No	No	No	No	No	No	No	No	No	No	No	0	No		No	Yes (now)	Yes in the past	No	Yes	Yes	No	No	No
175	Public	1	Case	XX	Black	5-12 years of schooling	10,001 - 15,000 per month	Good	36	112	115	No	Yes	No	No	No	No	No	No	No	No	No	No	No	No	No	No	No	No	No	No	No	No	No	Yes	Yes	2	No		No	No never smoked	Yes currently	No	Yes	No	No	No	No
176	Public	1	Case	XX	Black	0-4 years of schooling	1,851 - 5,000 per month	Poor	18.59	75	82	No	0	No	No	No	No	No	No	No	No	No	No	Yes	No	Yes	Yes	No	No	No	No		No	No	No	No	0	Yes	18	No	Yes (in the past)	Yes in the past	Yes	Yes	No	No	No	No
177	Public	1	Case	XX	Black	5-12 years of schooling	1,851 - 5,000 per month	Good	24.77	91	94	No	Yes	No	No	No	No	No	No	No	No	No	No	Yes	No	Yes	No	No	No	No	No	No	No	No	No	Yes	3	Yes	9	No	Yes (now)	Yes currently	No	Yes	Yes	No	No	Yes	5
178	Public	1	Case	XX	Black	Senior secondary schooling (completed high school or equivalent)	1,851 - 5,000 per month	Good	35.11		106	No	Yes	No	No	No	No	No	No	No	No	No	No	No	No	No	No	No	No	No	No	No	No	No	No	Yes	1	Yes	25	No	No never smoked	Yes currently	No	Yes	Yes	Yes	No	Yes	1
179	Public	1	Case	XX	Black	0-4 years of schooling	Up to 1,850 per month	Fair	38.2	124	115	Yes	Yes	No	Yes	No	No	No	No	No	No	No	No	No	No	No	No	No	No	No	No	No	No	No	Yes	Yes	5	No		No	Yes (in the past)	Yes in the past	No	Yes	No	No	No	No
180	Public	1	Case	XX	Black	5-12 years of schooling	Up to 1,850 per month	Good	22.39	88	91	No	0	No	No	No	No	No	No	No	No	No	No	No	No	No	No	No	No	No	No	No	No	No	No	No	2	No		No	Yes (in the past)	Yes currently	No	Yes	Yes	No	No	No
181	Public	1	Case	XX	Black	No Formal Education	Up to 1,850 per month	Fair	33.31		107	No	Yes	No	No	No	No	No	Yes	No	No	No	No	No	No	No	No	No	No	No	No	No	No	No	Yes	Yes	4	Yes	15	No	No never smoked	No never drank alcohol	No	Yes	Yes	No	No	Yes	7
182	Public	1	Case	XX	Black	5-12 years of schooling	1,851 - 5,000 per month	Fair	20.42	87	85	Yes	0	No	No	No	No	No	No	No	No	No	No	No	No	No	No	No	No	No	No	No	No	No	No	No	3	No		No	Yes (now)	Yes in the past	No	Yes	No	No	No	No
183	Public	1	Case	XX	Black	5-12 years of schooling	1,851 - 5,000 per month	Fair	33.17	109	111	Yes	Yes	No	No	No	No	No	No	No	No	No	No	No	No	No	No	No	No	No	No	No	No	No	Yes	Yes	5	No		No	No never smoked	Yes currently	Yes	Yes	No	No	Yes	No
184	Public	1	Case	XX	Black	5-12 years of schooling	Up to 1,850 per month	Fair	27.34	89	95	No	0	Yes	No	No	No	No	No	No	No	No	No	No	No	No	No	No	No	No	No	No	No	No	No	No	2	No		No	No never smoked	No never drank alcohol	No	Yes	Yes	Yes	No	No
185	Public	1	Case	XX	Black	Some college (pre-degree, diploma, Certificate, Ordinary National Diploma)	Up to 1,850 per month	Good	18.83	87	94	No	0	No	No	No	No	No	No	No	No	No	No	No	No	No	No	No	No	No	No	No	No	Yes	No	No		2	Yes	15	No	Yes (in the past)	Yes currently		Definitely not				Yes
186	Public	1	Case	XX	Black	5-12 years of schooling	Up to 1,850 per month	Fair	22.43	91	94	No	0	No	No	No	No	No	No	No	No	No	No	No	No	No	No	No	No	No	No	No	No	No	No	No	2	Yes	21	No	Yes (in the past)	Yes currently	No	Yes	No	No	No	No
187	Public	1	Case	XX	Black	5-12 years of schooling	Up to 1,850 per month	Fair	21.1	83	93	No	0	No	No	No	No	No	No	No	No	No	No	No	No	No	No	No	No	No	No	No	No	No	No	No	0	No		No	Yes (now)	Yes currently	No	Yes	No	No	No	Yes	3
188	Public	1	Case	XX	Black	5-12 years of schooling	1,851 - 5,000 per month	Good	33.14	114	112	No	Yes	No	No	No	No	No	No	No	No	No	No	No	No	No	No	No	No	No	No	No	No	No	Yes	Yes	4	No		No	Yes (now)	Yes in the past	No	Yes	Yes	No	No	Yes	3
189	Public	1	Case	XX	Black	5-12 years of schooling	1,851 - 5,000 per month	Good	27.28	96	100	No	Yes	No	No	No	No	No	No	No	No	No	No	Yes	No	No	No	No	No	No	No	No	No	No	No	Yes	3	No		No	Yes (now)	Yes in the past	No	Yes	No	No	No	Yes	7
190	Public	1	Case	XX	Black	5-12 years of schooling	1,851 - 5,000 per month	Good	22.77	87	91	No	Yes	No	No	No	No	No	No	No	No	No	No	No	No	No	No	No	No	No	No	No	No	No	No	Yes	3	Yes	21	No	Yes (in the past)	Yes in the past	No	Yes	No	No	No	No
191	Public	1	Case	XX	Black	5-12 years of schooling	1,851 - 5,000 per month	Poor	29.39		88	No	0	No	Yes	No	No	No	No	No	No	No	No	No	No	No	No	No	No	No	No	No	No	No	No	No	2	No		No	Yes (now)	Yes currently	Yes	Yes	No	No	No	No
192	Public	1	Case	XX	Black	5-12 years of schooling	10,001 - 15,000 per month	Fair	51.53	158	141	No	Yes	Yes	No	No	No	No	No	No	No	No	No	No	No	No	No	No	No	No	No	No	No	No	Yes	Yes		4	No		No	No never smoked	Yes currently		Definitely not				No
193	Public	1	Case	XX	Black	Senior secondary schooling (completed high school or equivalent)	Up to 1,850 per month	Good	25.26		102	Yes	Yes	No	No	No	No	No	No	No	No	No	No	No	No	No	No	No	No	No	No	No	No	No	No	Yes		4	No		No	Yes (now)	Yes currently		Definitely not				No
194	Public	1	Case	XX	Black	5-12 years of schooling	5,001 - 10,000 per month	Poor	26.71	94	98	No	Yes	No	No	No	No	No	No	No	No	No	No	No	No	No	No	No	No	No	No	No	No	No	No	No	2	Yes	18	No	Yes (in the past)	Yes in the past	No	Yes	Yes	No	No	Yes	2
195	Public	1	Case	XX	Black	5-12 years of schooling	Up to 1,850 per month	Good	21.56	81	87	No	0	No	No	No	No	No	No	No	No	No	No	No	No	No	No	No	No	No	No	No	No	No	No	No	2	Yes	25	No	No never smoked	Yes in the past	No	Yes	No	No	No	No
196	Public	1	Case	XX	Black	No Formal Education	Up to 1,850 per month	Fair	18.5	81	84	No	0	No	No	No	No	No	No	No	No	No	No	No	No	No	No	No	No	No	No	No	No	No	No	No		2	No		No	Yes (now)	Yes currently		Definitely not				Yes
197	Public	1	Case	XX	Black	College graduate (Bachelors degree, Higher National Diploma)	Up to 1,850 per month	Good	31.21	96	107	No	Yes	Yes	No	No	No	No	No	No	No	No	No	No	No	No	No	No	No	No	No	No	No	No	No	Yes	3	Yes	12	No	Yes (in the past)	Yes in the past	No	Yes	Yes	No	No	No
198	Public	1	Case	XX	Black	5-12 years of schooling	Up to 1,850 per month	Good	18.62	91	93	No	0	No	No	No	No	No	No	No	No	No	No	No	No	No	No	No	No	No	No	No	No	No	No	No	0	No		No	Yes (now)	Yes currently	No	Yes	Yes	No	No	No
199	Public	1	Case	XX	Black	5-12 years of schooling	1,851 - 5,000 per month	Good	26.67	93	98	No	0	No	No	No	No	No	No	No	No	No	No	No	No	No	No	No	No	No	No	No	No	No	No	No	0	No		No	Yes (now)	Yes currently	No	Yes	Yes	No	No	No
200	Public	1	Case	XX	Black	5-12 years of schooling	1,851 - 5,000 per month	Good	30.12	98	105	No	Yes	No	No	No	No	No	No	No	No	No	No	No	No	No	No	No	No	No	No	No	No	No	No	Yes	3	No		No	Yes (in the past)	Yes in the past	Yes	Yes	No	No	No	Yes	7
201	Public	1	Case	XX	Black	5-12 years of schooling	Up to 1,850 per month	Fair	34.16	118	103	No	Yes	No	No	No	No	No	No	No	No	No	No	No	No	No	No	No	No	No	No	No	No	No	Yes	Yes	2	Yes		No	No never smoked	No never drank alcohol	No	Yes	No	No	No	No
202	Public	1	Case	XX	Black	5-12 years of schooling	Up to 1,850 per month	Fair	38.3	122	106	Yes	Yes	No	No	No	No	No	No	No	No	No	No	No	No	No	No	No	No	No	No	No	No	No	Yes	No	4	No		No	Yes (in the past)	No never drank alcohol	No	Yes	No	No	No	No
203	Public	1	Case	XX	Black	5-12 years of schooling	1,851 - 5,000 per month	Good	21.45	83	92	No	0	No	No	No	No	No	No	No	No	No	No	No	No	No	No	No	No	No	No	No	No	No	No	No	0	Yes	60	No	Yes (in the past)	No never drank alcohol	No	Yes	No	No	No	No
204	Public	1	Case	XX	Black	5-12 years of schooling	1,851 - 5,000 per month	Good	29.76		101	No	Yes	Yes	No	No	No	No	No	No	No	No	No	No	No	No	No	No	No	No	No	No	No	No	Yes	Yes	4	No		No	No never smoked	Yes currently	No	Yes	No	No	No	Yes	5
205	Public	1	Case	XX	Black	Senior secondary schooling (completed high school or equivalent)	Up to 1,850 per month	Good	25.14		192	No	Yes	No	No	No	No	No	No	No	No	No	No	Yes	No	No	No	No	No	No	No	No	No	No	Yes	Yes	2	No		No	Yes (now)	Yes currently	Yes	Yes	Yes	No	No	Yes	2
206	Public	1	Case	XX	Black	5-12 years of schooling	1,851 - 5,000 per month	Good	30.09	104	109	No	0	No	No	No	No	No	No	No	No	No	No	No	No	No	No	No	No	No	No	No	No	No	Yes	No	1	No		No	Yes (in the past)	Yes in the past	No	Yes	Yes	No	No	No
207	Public	1	Case	XX	Black	0-4 years of schooling	Up to 1,850 per month	Good	15.16	79	86	No	0	No	No	No	No	No	Yes	No	No	No	No	No	No	No	No	No	No	No	No	No	No	No	No	No	0	No		No	Yes (now)	No never drank alcohol	No	Yes	Yes	No	No	No
208	Public	1	Case	XX	Black	Some secondary schooling	Up to 1,850 per month	Poor	21.55		96	Yes	Yes	No	No	No	No	No	No	No	No	No	No	No	No	No	No	No	No	No	No	No	No	No	No	Yes	3	No		No	Yes (in the past)	Yes in the past	No	Yes	No	No	No	Yes	4
209	Public	1	Case	XX	Black	5-12 years of schooling	Up to 1,850 per month	Fair	23.39	91	98	No	Yes	No	No	No	No	No	No	No	No	No	No	No	No	No	No	No	No	No	No	No	No	No	No	Yes	1	No		No	No never smoked	Yes in the past	Dont know	Yes	No	No	No	No
210	Public	1	Case	XX	Black	5-12 years of schooling	Up to 1,850 per month	Fair	17.67	70	80	No	0	No	No	No	No	No	No	No	No	No	No	No	No	No	No	No	No	No	No	No	No	No	No	No	0	No		No	Yes (now)	Yes currently	Yes	Yes	Yes	No	No	Yes	1
211	Public	1	Case	XX	Black	5-12 years of schooling	5,001 - 10,000 per month	Good	23.42	88	94	No	0	No	No	No	No	No	No	No	No	No	No	No	No	No	No	No	No	No	No	No	No	No	No	No	0	No		No	Yes (now)	Yes currently	No	Yes	Yes	No	No	Yes	4
212	Public	1	Case	XX	Black	5-12 years of schooling	Up to 1,850 per month	Good	16.16	77	78	No	0	No	No	No	No	No	No	No	No	No	No	No	No	No	No	No	No	No	No	No	No	No	No	No	2	No		No	Yes (now)	Yes in the past	No	Yes	No	No	No	No
213	Public	1	Case	XX	Black	No Formal Education	Up to 1,850 per month	Fair	21.89	95	92	No	Yes	No	Yes	No	No	No	No	No	No	No	No	No	No	No	No	No	No	No	No	No	No	No	No	Yes	3	Yes	16	No	Yes (in the past)	Yes in the past	No	Yes	Yes	No	No	Yes	2
214	Public	1	Case	XX	Black	0-4 years of schooling	Up to 1,850 per month	Poor	24.84	83	99	No	Yes	No	No	No	No	No	Yes	No	No	No	No	No	No	No	No	No	No	No	No	No	No	No	No	Yes		3	Yes	16	No	Yes (in the past)	Yes in the past		Definitely not				Yes
215	Public	1	Case	XX	Black	Some secondary schooling	1,851 - 5,000 per month	Good	27.39		102	No	Yes	No	No	No	No	No	No	No	No	No	No	No	No	No	No	No	No	No	No	No	No	No	No	Yes	3	Yes	16	No	Yes (in the past)	Yes currently	No	Yes	Yes	No	No	Yes	1
216	Public	1	Case	XX	Black	No Formal Education	Up to 1,850 per month	Fair	20.76	80	90	No	0	Yes	No	No	No	No	No	No	No	No	No	No	No	Yes	No	No	No	No	No	No	No	No	No	Yes	1	Yes	15	No	Yes (now)	Yes currently	Yes	Yes	No	No	No	Yes	4
217	Public	1	Case	XX	Black	5-12 years of schooling	Up to 1,850 per month	Good	25.97	98	99	No	0	No	No	No	No	No	No	No	No	No	No	No	No	No	No	No	No	No	No	No	No	No	No	No		2	No		No	No never smoked	Yes currently		Definitely not				No
218	Public	1	Case	XX	Black	5-12 years of schooling	Up to 1,850 per month	Fair	33.66	114	115	Yes	Yes	No	No	No	No	No	No	No	No	No	No	No	No	No	No	No	No	No	No	No	No	Yes	Yes	Yes	5	No		No	Yes (now)	Yes currently	No	Yes	Yes	No	No	Yes	7
219	Public	1	Case	XX	Black	0-4 years of schooling	1,851 - 5,000 per month	Fair	19.81	89	90	No	0	No	No	No	No	No	No	No	No	No	No	No	No	No	No	No	No	No	No	No	No	No	No	No	2	Yes	22	No	No never smoked	Yes in the past	No	Yes	No	No	No	No
220	Public	1	Case	XX	Black	5-12 years of schooling	Up to 1,850 per month	Good	31.83	113	115	Yes	0	No	No	No	No	No	No	No	No	No	No	No	No	No	No	No	No	No	No	No	No	No	Yes	No	4	Yes	15	No	No never smoked	Yes in the past	No	Yes	Yes	No	No	Yes	2
221	Public	1	Case	XX	Black	Some secondary schooling	Up to 1,850 per month	Good	24.91	88	97	No	0	Yes	No	No	No	No	No	No	No	No	No	No	No	No	No	No	No	No	No	No	No	No	No	No	2	Yes	29	No	No never smoked	Yes currently	Yes	Yes	No	No	No	Yes	3
222	Public	1	Case	XX	Black	5-12 years of schooling	Up to 1,850 per month	Fair	29.41	104	101	No	Yes	No	No	No	No	No	No	No	No	No	No	No	No	No	No	No	No	No	No	No	No	No	Yes	Yes	4	No		No	Yes (in the past)	Yes in the past	No	Yes	No	No	No	Yes	2
223	Public	1	Case	XX	Black	0-4 years of schooling	Up to 1,850 per month	Fair	20.82	76	85	No	0	No	No	No	Yes	No	Yes	No	No	No	No	No	No	No	No	No	No	No	No	No	No	No	No	No		2	No		No	No never smoked	Yes in the past		Definitely not				Yes
224	Public	1	Case	XX	Black	5-12 years of schooling	Up to 1,850 per month	Good	29.24		102	No	Yes	No	No	No	No	No	No	No	No	No	No	No	No	No	No	No	No	No	No	No	No	No	No	Yes	1	No		No	Yes (in the past)	Yes in the past	No	Yes	No	No	No	No
225	Public	1	Case	XX	Black	0-4 years of schooling	Up to 1,850 per month	Fair	24.91	87	94	Yes	Yes	No	No	No	No	No	No	No	No	No	No	No	No	No	No	No	No	No	No	No	No	No	No	Yes	4	Yes	24	No	Yes (in the past)	Yes in the past	Yes	Yes	Yes	No	Yes	Yes	3
226	Public	1	Case	XX	Black	5-12 years of schooling	Up to 1,850 per month	Fair	29.06	100	112	No	Yes	No	No	No	No	No	No	No	No	No	No	No	No	No	No	No	No	No	No	No	No	No	No	Yes	3	No		No	Yes (now)	Yes currently	Yes	Yes	Yes	No	No	Yes	7
227	Public	1	Case	XX	Black	5-12 years of schooling	Up to 1,850 per month	Good	25.24	90	92	No	Yes	No	No	No	No	No	No	No	No	No	No	No	No	No	No	No	No	No	No	No	No	No	No	Yes	1	No		No	Yes (in the past)	Yes in the past	No	Yes	No	No	No	No
228	Public	1	Case	XX	Black	Some secondary schooling	Chose not to answer	Good	28.31	102	95	Yes	Yes	No	No	No	No	No	No	No	No	No	No	No	No	No	No	No	No	No	No	No	No	No	Yes	Yes	4	Yes	18	No	Yes (in the past)	No never drank alcohol	No	Yes	No	No	Yes	Yes	4
229	Public	1	Case	XX	Black	5-12 years of schooling	1,851 - 5,000 per month	Fair	32.33	105	114	No	0	No	No	No	No	No	No	No	No	No	No	No	No	No	No	No	No	No	No	No	No	Yes	Yes	No	3	Yes	30	No	Yes (in the past)	Yes currently	Yes	Yes	No	No	Yes	Yes	2
230	Public	1	Case	XX	Black	0-4 years of schooling	Up to 1,850 per month	Fair	30.49	100	103	No	Yes	No	Yes	No	No	No	No	No	No	No	No	No	No	No	No	No	No	No	No	No	No	No	No	Yes	1	Yes	20	No	Yes (in the past)	Yes in the past	No	Yes	Yes	No	No	Yes	7
231	Public	1	Case	XX	Black	0-4 years of schooling	Chose not to answer	Good	23.88	85	98	No	Yes	No	No	No	No	No	No	No	No	No	No	No	No	No	No	No	No	No	No	No	No	No	No	Yes	1	No		No	No never smoked	Yes in the past	No	Yes	No	No	No	Yes	3
232	Public	1	Case	XX	Black	5-12 years of schooling	Up to 1,850 per month	Good	26.67	99	106	No	Yes	No	No	No	No	No	Yes	No	No	No	No	No	No	No	No	No	No	No	No	No	No	No	No	Yes		3	Yes		No	Yes (now)	Yes in the past		Definitely not				Yes
233	Public	1	Case	XX	Black	5-12 years of schooling	Up to 1,850 per month	Poor	21.11	82	90	No	0	No	No	No	No	No	No	No	No	No	No	No	No	No	No	No	No	No	No	No	No	No	No	No	2	No		No	Yes (now)	Yes currently	No	Yes	Yes	Yes	No	Yes	3
234	Public	1	Case	XX	Black	5-12 years of schooling	Up to 1,850 per month	Good	41.67		113	Yes	Yes	Yes	No	No	No	No	No	No	No	No	No	No	No	Yes	No	No	No	No	No	No	No	No	Yes	Yes	5	No		No	Yes (in the past)	Yes currently	No	Yes	No	No	No	Yes	7
235	Public	1	Case	XX	Black	5-12 years of schooling	1,851 - 5,000 per month	Poor	30.74	99	109	No	0	No	No	No	No	No	No	No	No	No	No	No	No	No	No	No	No	No	No	No	No	No	No	No	2	Yes	20	No	Yes (now)	Yes currently	No	Yes	Yes	No	No	Yes	3
236	Public	1	Case	XX	Black	5-12 years of schooling	Up to 1,850 per month	Good	22.13	85	95	No	0	No	No	No	No	No	No	No	No	No	No	No	No	No	No	No	No	No	No	No	No	No	No	No	2	Yes	38	No	Yes (now)	Yes currently	Yes	Yes	Yes	No	No	Yes	2
237	Public	1	Case	XX	Black	Some secondary schooling	Up to 1,850 per month	Fair	26.12		111	No	Yes	No	No	No	No	No	No	No	No	No	No	No	No	No	No	No	No	No	No	No	No	No	No	Yes	1	No		No	No never smoked	Yes currently	No	Yes	No	No	No	Yes	7
238	Public	1	Case	XX	Black	5-12 years of schooling	Up to 1,850 per month	Fair	18.31	65	81	No	Yes	No	No	No	No	No	No	No	No	No	No	No	No	No	No	No	No	No	No	No	No	No	No	Yes	3	No		No	Yes (in the past)	Yes currently	No	Yes	Yes	No	No	Yes	7
239	Public	1	Case	XX	Black	No Formal Education	Up to 1,850 per month	Good	26.64	92	108	No	Yes	No	No	No	No	No	No	No	No	No	No	No	No	No	No	No	No	No	No	No	No	No	No	Yes	1	No		No	Yes (in the past)	Yes in the past	No	Yes	Yes	No	No	No
240	Public	1	Case	XX	Black	Some college (pre-degree, diploma, Certificate, Ordinary National Diploma)	5,001 - 10,000 per month	Fair	29.07	94	104	No	Yes	No	No	No	No	No	No	No	No	No	No	No	No	No	No	No	No	No	No	No	No	No	No	Yes		Yes	10	No	Yes (in the past)	Yes currently	Yes	Yes	Yes	Yes	Yes	Yes	2
241	Public	1	Case	XX	Black	5-12 years of schooling	Up to 1,850 per month	Fair	21.22	81	94	No	0	No	No	No	No	No	No	No	No	No	No	No	No	No	No	No	No	No	No	No	No	No	No	No		2	No		No	Yes (now)	No never drank alcohol		Definitely not			30	Yes
242	Public	1	Case	XX	Black	5-12 years of schooling	5,001 - 10,000 per month	Poor	28.06	95	105	Yes	Yes	No	No	No	No	No	No	No	No	No	No	No	No	No	No	No	No	No	No	No	No	No	No	Yes	3	No		No	No never smoked	Yes in the past	No	Yes	Yes	No	No	Yes	2
243	Public	1	Case	XX	Black	0-4 years of schooling	Up to 1,850 per month	Poor	20.96	77	87	No	Yes	No	No	No	No	No	No	No	No	No	No	No	No	No	No	No	No	No	No	No	No	No	No	Yes	1	No		No	Yes (in the past)	Yes currently	Yes	Yes	No	No	No	Yes	7
244	Public	1	Case	XX	Black	5-12 years of schooling	Up to 1,850 per month	Fair	25.86	91	98	No	0	No	No	No	No	No	Yes	No	No	No	No	No	No	No	No	No	No	No	No	No	No	No	No	No	0	No		No	Yes (in the past)	Yes in the past	Yes	Yes	Yes	No	Yes	Yes	2
245	Public	1	Case	XX	Black	5-12 years of schooling	Up to 1,850 per month	Poor	29.32		101	No	Yes	No	No	No	No	No	No	No	No	No	No	No	No	No	No	No	No	No	No	No	No	No	No	Yes	1	No		No	No never smoked	Yes currently	No	Yes	No	No	No	No
246	Public	1	Case	XX	Black	0-4 years of schooling	Up to 1,850 per month	Fair	34.89	92	100	No	Yes	No	No	No	No	No	No	No	No	No	No	No	No	No	No	No	No	No	No	No	No	No	No	Yes	3	No		No	Yes (in the past)	Yes in the past	Yes	Yes	No	No	No	Yes	1
247	Public	1	Case	XX	Black	No Formal Education	5,001 - 10,000 per month	Fair	25.39	89	90	No	0	No	No	No	No	No	No	No	No	No	No	No	No	No	No	No	No	No	No	No	No	No	No	No	0	No		No	Yes (now)	Yes currently	No	Yes	Yes	No	Yes	Yes	7
248	Public	1	Case	XX	Black	0-4 years of schooling	1,851 - 5,000 per month	Fair	28.41	99	104	No	Yes	No	No	No	No	No	No	No	No	No	No	No	No	No	No	No	No	No	No	No	No	No	No	Yes	3	Yes	26	No	No never smoked	Yes currently	No	Yes	Yes	No	Yes	Yes	2
249	Public	1	Case	XX	Black	5-12 years of schooling	1,851 - 5,000 per month	Fair	20.76	92	95	No	Yes	No	No	No	No	No	No	No	No	No	No	No	No	No	No	No	No	No	No	No	No	No	No	Yes	1	No		No	Yes (in the past)	Yes currently	Yes	Yes	No	No	No	No
250	Public	1	Case	XX	Black	5-12 years of schooling	Up to 1,850 per month	Fair	27.05	90	96	No	Yes	No	No	No	No	No	No	No	No	No	No	No	No	No	No	No	No	No	No	No	No	No	No	Yes	3	Yes	20	No	No never smoked	No never drank alcohol	Yes	Yes	Yes	No	No	Yes	2
251	Public	1	Case	XX	Black	5-12 years of schooling	5,001 - 10,000 per month	Good	32.3	98	107	No	Yes	No	No	No	No	No	No	No	No	No	No	No	No	No	No	No	No	No	No	No	No	No	No	Yes	3	Yes	33	No	No never smoked	Yes in the past	No	Yes	No	No	No	Yes	5
252	Public	1	Case	XX	Black	5-12 years of schooling	Up to 1,850 per month	Good	27.58	87	97	No	Yes	No	No	No	No	No	No	No	No	No	No	No	No	No	No	No	No	No	No	No	No	No	No	Yes	1	No		No	Yes (in the past)	Yes in the past	No	Yes	No	No	Yes	Yes	5
253	Public	1	Case	XX	Black	5-12 years of schooling	Up to 1,850 per month	Fair	26.12	103	97	No	Yes	Yes	No	No	No	No	No	No	No	No	No	No	No	No	No	No	No	No	No	No	No	No	Yes	Yes	4	No		No	Yes (in the past)	Yes in the past	No	Yes	No	No	No	Yes	3
254	Public	1	Case	XX	Black	5-12 years of schooling	Up to 1,850 per month	Good	19.03	84	87	No	Yes	No	No	No	No	No	No	No	No	No	No	No	No	No	No	No	No	No	No	No	No	No	No	Yes	3	No		No	No never smoked	Yes currently	No	Yes	No	No	No	Yes	5
255	Public	1	Case	XX	Black	5-12 years of schooling	Up to 1,850 per month	Good	28.65	101	106	Yes	Yes	No	No	No	No	No	No	No	No	No	No	No	No	Yes	No	No	No	No	No	No	No	No	No	Yes	3	No		No	No never smoked	No never drank alcohol	Yes	Yes	No	No	No	Yes	7
256	Public	1	Case	XX	Black	5-12 years of schooling	Up to 1,850 per month	Fair	29.69	100	103	No	Yes	Yes	No	No	No	No	No	No	No	No	No	No	No	No	No	No	No	No	No	No	No	No	No	Yes	2	No		No	Yes (now)	Yes currently	Yes	Yes	Yes	No	No	Yes	2
257	Public	1	Case	XX	Black	Some secondary schooling	Up to 1,850 per month	Fair	21.88	98	95	No	Yes	No	No	No	No	No	No	No	No	No	No	No	No	No	No	No	No	No	No	No	No	No	No	Yes	3	No		No	No never smoked	Yes currently	No	Yes	No	No	No	Yes	7
258	Public	1	Case	XX	Black	5-12 years of schooling	Up to 1,850 per month	Poor	27.85	98	89	Yes	Yes	No	No	No	No	No	No	No	No	No	No	No	No	No	No	No	No	No	No	No	No	No	No	Yes	4	Yes	5	No	Yes (in the past)	Yes in the past	No	Yes	No	No	No	Yes	6
259	Public	1	Case	XX	Black	5-12 years of schooling	Up to 1,850 per month	Fair	19.79	86	92	No	Yes	No	No	No	No	No	No	No	No	No	No	No	No	No	No	No	No	No	No	No	No	No	No	Yes	1	No		No	Yes (in the past)	Yes in the past	Yes	Yes	Yes	No	No	Yes	2
260	Public	1	Case	XX	Black	5-12 years of schooling	Up to 1,850 per month	Very good	40.53	124	129	No	Yes	No	No	No	No	No	No	No	No	No	No	No	No	No	No	No	No	No	No	No	No	No	Yes	Yes	2	Yes	15	No	No never smoked	Yes currently	Yes	Yes	No	No	No	Yes	2
261	Public	1	Case	XX	Black	No Formal Education	Up to 1,850 per month	Fair	31.77	109	112	No	Yes	No	No	No	No	No	No	No	No	No	No	Yes	No	No	No	No	No	No	No	No	No	No	Yes	Yes	2	Yes	10	No	No never smoked	No never drank alcohol	No	Yes	No	No	No	No
262	Public	1	Case	XX	Black	No Formal Education	Up to 1,850 per month	Good	25.32	93	91	No	Yes	No	Yes	No	No	No	No	No	No	No	No	No	No	No	No	No	No	No	No	No	No	No	No	Yes	1	No		No	Yes (in the past)	Yes currently	No	Yes	No	No	No	No
263	Public	1	Case	XX	Black	5-12 years of schooling	Up to 1,850 per month	Fair	25.25	93	105	No	Yes	No	No	No	No	No	No	No	No	No	No	No	No	No	No	No	No	No	No	No	No	No	No	Yes	1	Yes	32	No	Yes (in the past)	Yes currently	Yes	Yes	No	No	No	Yes	2
264	Public	1	Case	XX	Black	5-12 years of schooling	1,851 - 5,000 per month	Good	32.19	110	107	No	Yes	No	No	No	No	No	No	No	No	No	No	No	No	Yes	No	No	No	No	No	No	No	No	Yes	Yes	4	Yes	8	No	Yes (in the past)	No never drank alcohol	No	Yes	Yes	No	No	Yes	2
265	Public	1	Case	XX	Black	Some secondary schooling	10,001 - 15,000 per month	Fair	34.02	117	128	No	Yes	No	No	No	No	No	No	No	No	No	No	No	No	Yes	No	No	No	No	No	No	No	No	Yes	Yes	4	Yes	19	No	Yes (in the past)	Yes currently	Yes	Yes	No	No	No	Yes	5
266	Public	1	Case	XX	Black	5-12 years of schooling	Up to 1,850 per month	Fair	41.38	137	120	No	Yes	No	No	No	Yes	No	No	No	No	No	No	No	No	No	No	No	No	No	No	No	No	No	Yes	Yes	2	Yes	18	No	Yes (in the past)	Yes in the past	Yes	Yes	No	No	No	No
267	Public	1	Case	XX	Black	Some secondary schooling	Up to 1,850 per month	Good	21.01	86	101	No	0	No	No	No	No	No	No	No	No	No	No	No	No	No	No	No	No	No	No	No	No	No	No	No	2	Yes	30	No	No never smoked	No never drank alcohol	Yes	Yes	Yes	Yes	No	Yes	7
268	Public	1	Case	XX	Black	Senior secondary schooling (completed high school or equivalent)	Up to 1,850 per month	Fair	33.63	114	120	Yes	0	Yes	No	No	No	No	No	No	No	No	No	No	No	No	No	No	No	No	No	No	No	No	Yes	No	4	Yes	20	No	Yes (now)	Yes currently	No	Yes	No	No	No	No
269	Public	1	Case	XX	Black	5-12 years of schooling	Up to 1,850 per month	Poor	21.47	92	102	No	Yes	No	No	No	No	No	No	No	No	No	No	No	No	No	No	No	No	No	No	No	No	No	No	Yes	3	No		No	Yes (in the past)	Yes in the past	Yes	Yes	No	No	No	Yes	3
270	Public	1	Case	XX	Black	0-4 years of schooling	Up to 1,850 per month	Fair	30.13	112	104	No	0	No	No	No	No	No	No	No	No	No	No	No	No	No	No	No	No	No	No	No	No	No	Yes	No	3	No		No	No never smoked	Yes currently	No	Yes	Yes	No	No	Yes	1
271	Public	1	Case	XX	Black	College graduate (Bachelors degree, Higher National Diploma)	Up to 1,850 per month	Good	24.38	90	100	No	Yes	No	No	No	No	No	No	No	No	No	No	No	No	No	No	No	No	No	No	No	No	No	No	Yes	1	Yes	30	No	No never smoked	Yes currently	No	Yes	Yes	Yes	No	Yes	2
272	Public	1	Case	XX	Black	0-4 years of schooling	Up to 1,850 per month	Fair	23.67	89	88	No	0	No	No	No	No	No	No	No	No	No	No	No	No	No	No	No	No	No	No	No	No	No	No	No	0	No		No	Yes (now)	Yes currently	No	Yes	No	No	Yes	Yes	2
273	Public	1	Case	XX	Black	5-12 years of schooling	Up to 1,850 per month	Good	34.58	113	106	No	Yes	No	No	No	No	No	No	No	No	No	No	No	No	No	No	No	No	No	No	No	No	No	Yes	Yes	4	Yes	31	No	Yes (in the past)	No never drank alcohol	Yes	Yes	No	No	Yes	Yes	5
274	Public	1	Case	XX	Black	0-4 years of schooling	Up to 1,850 per month	Good	30.8	108	111	No	Yes	No	No	No	No	No	No	No	No	No	No	No	No	No	No	No	No	No	No	No	No	No	Yes	Yes	2	Yes	4	No	No never smoked	No never drank alcohol	No	Yes	Yes	No	No	Yes	3
275	Public	1	Case	XX	Black	0-4 years of schooling	Up to 1,850 per month	Good	28.67	104	107	No	0	No	No	No	No	No	No	No	No	No	No	No	No	No	No	No	No	No	No	No	No	No	Yes	No	1	No		No	No never smoked	No never drank alcohol	No	Yes	Yes	No	No	Yes	2
276	Public	1	Case	XX	Black	5-12 years of schooling	Up to 1,850 per month	Fair	37.46	111	127	No	Yes	Yes	No	Yes	No	No	No	No	No	No	No	No	No	No	No	No	No	No	No	No	No	No	Yes	Yes	4	No		No	Yes (in the past)	Yes in the past	No	Yes	No	No	No	Yes	2
277	Public	1	Case	XX	Black	0-4 years of schooling	Up to 1,850 per month	Fair	21.22	85	90	No	Yes	No	No	No	No	No	No	No	No	No	No	No	No	No	No	No	No	No	No	No	No	No	No	Yes	1	No		No	No never smoked	Yes in the past	No	Yes	No	No	No	No
278	Public	1	Case	XX	Black	5-12 years of schooling	Up to 1,850 per month	Fair	29.41	99	104	No	0	No	No	No	No	No	Yes	No	No	No	No	No	No	No	No	No	No	No	No	No	No	No	No	No	0	No		No	Yes (now)	Yes currently	Yes	Yes	No	No	No	Yes	1
279	Public	1	Case	XX	Black	5-12 years of schooling	Up to 1,850 per month	Good	24.24	91	95	No	Yes	No	No	No	No	No	No	No	No	No	No	No	No	No	No	No	No	No	No	No	No	No	No	Yes	1	No		No	No never smoked	No never drank alcohol	No	Yes	No	No	No	Yes	6
280	Public	1	Case	XX	Black	Some secondary schooling	Up to 1,850 per month	Good	27.04	95	90	No	Yes	No	No	No	No	No	Yes	No	No	No	No	No	No	No	No	No	No	No	No	No	No	No	No	Yes	1	Yes	20	No	Yes (now)	Yes currently	Yes	Yes	Yes	No	Yes	Yes	7
281	Public	1	Case	XX	Black	Senior secondary schooling (completed high school or equivalent)	1,851 - 5,000 per month	Good	21.41	93	95	No	0	No	No	No	No	No	No	No	No	No	No	No	No	No	No	No	No	No	No	No	No	No	No	No	0	No		No	Yes (now)	Yes in the past	No	Yes	Yes	No	No	Yes	3
282	Public	1	Case	XX	Black	Some secondary schooling	Up to 1,850 per month	Good	33.41	114	116	No	Yes	No	No	No	No	No	Yes	No	No	No	No	No	No	No	No	No	No	No	No	No	No	No	Yes	Yes	2	No		No	Yes (now)	Yes currently	No	Yes	No	No	No	Yes	1
283	Public	1	Case	XX	Black	Senior secondary schooling (completed high school or equivalent)	1,851 - 5,000 per month	Good	28.31	101	103	No	Yes	No	No	No	No	No	No	No	No	No	No	No	No	No	No	No	No	No	No	No	No	No	No	Yes	1	No		No	No never smoked	Yes currently	No	Yes	Yes	No	No	Yes	4
284	Public	1	Case	XX	Black	No Formal Education	Up to 1,850 per month	Fair	23.31	91	97	No	Yes	No	No	No	No	No	No	No	No	No	No	No	No	No	No	No	No	No	No	No	No	No	No	Yes	1	No		No	Yes (in the past)	Yes currently	No	Yes	Yes	No	No	Yes	1
285	Public	1	Case	XX	Black	5-12 years of schooling	Up to 1,850 per month	Good	26.08	102	99	No	Yes	No	No	No	No	No	No	No	No	No	No	No	No	No	No	No	No	No	No	No	No	No	Yes	Yes	2	Yes	18	No	Yes (in the past)	No never drank alcohol	Yes	Yes	No	No	No	Yes	4
286	Public	1	Case	XX	Black	0-4 years of schooling	Up to 1,850 per month	Fair	32.32	107	114	No	Yes	No	No	No	No	No	No	No	No	No	No	No	No	No	No	No	No	No	No	No	No	No	Yes	Yes	2	No		No	Yes (in the past)	Yes in the past	No	Yes	No	No	No	No
287	Public	1	Case	XX	Black	College graduate (Bachelors degree, Higher National Diploma)	Up to 1,850 per month	Good	24.57	100	102	No	Yes	No	No	No	No	No	No	No	No	No	No	No	No	No	No	No	No	No	No	No	No	No	No	Yes	1	No		No	No never smoked	No never drank alcohol	No	Yes	Yes	No	No	Yes	7
288	Public	1	Case	XX	Black	5-12 years of schooling	Up to 1,850 per month	Fair	25.35	97	106	No	Yes	No	No	No	No	No	No	No	No	No	No	No	No	No	No	No	No	No	No	No	No	No	No	Yes	1	Yes	18	No	Yes (now)	Yes currently	Yes	Yes	Yes	No	Yes	Yes	2
289	Public	1	Case	XX	Black	5-12 years of schooling	Up to 1,850 per month	Good	37.74	116	120	No	Yes	No	Yes	No	No	No	Yes	No	No	No	No	No	No	No	No	No	No	No	No	No	No	No	Yes	Yes	2	No		No	No never smoked	Yes currently	No	Yes	Yes	No	No	Yes	3
290	Public	1	Case	XX	Black	5-12 years of schooling	Up to 1,850 per month	Fair	21.56	83	87	Yes	Yes	No	No	No	No	No	No	No	No	No	No	No	No	No	No	No	No	No	No	No	No	No	No	Yes	3	Yes	22	No	Yes (in the past)	Yes currently	Yes	Yes	No	No	No	Yes	7
291	Public	1	Case	XX	Black	5-12 years of schooling	Up to 1,850 per month	Good	23.94	92	103	No	Yes	No	No	No	No	No	No	No	No	No	No	No	No	No	No	No	No	No	No	No	No	No	No	Yes	1	No		No	No never smoked	No never drank alcohol	No	Yes	Yes	No	No	No
292	Public	1	Case	XX	Black	Some secondary schooling	Up to 1,850 per month	Poor	21.39	93	98	No	Yes	No	No	No	No	No	No	No	No	No	No	No	No	No	No	No	No	No	No	No	No	No	No	Yes	1	Yes	30	No	Yes (in the past)	Yes in the past	No	Yes	No	No	No	No
293	Public	1	Case	XX	Black	5-12 years of schooling	Up to 1,850 per month	Fair	23.18	93	99	Yes	Yes	No	No	No	No	No	No	No	No	No	No	No	No	No	No	No	No	No	No	No	No	No	No	Yes	3	No		No	Yes (now)	Yes in the past	Yes	Yes	Yes	No	No	Yes	3
294	Public	1	Case	XX	Black	No Formal Education	Up to 1,850 per month	Fair	24.44	94	99	No	0	No	No	No	No	No	No	No	No	No	No	No	No	No	No	No	No	No	No	No	No	No	No	No	2	Yes	22	No	Yes (in the past)	Yes in the past	No	Yes	No	No	No	Yes	2
295	Public	1	Case	XX	Black	5-12 years of schooling	Up to 1,850 per month	Fair	18.47	76	91	No	0	No	No	No	No	No	No	No	No	No	No	No	No	No	No	No	No	No	No	No	No	No	No	No	2	Yes	17	No	Yes (in the past)	Yes currently	Yes	Yes	Yes	No	Yes	Yes	1
296	Public	1	Case	XX	Black	5-12 years of schooling	Up to 1,850 per month	Fair	25.91	93	103	No	Yes	No	No	No	No	No	No	No	No	No	No	No	No	No	No	No	No	No	No	No	No	No	No	Yes	3	Yes	8	No	Yes (in the past)	Yes currently	No	Yes	Yes	No	Yes	Yes	7
297	Public	1	Case	XX	Black	5-12 years of schooling	Up to 1,850 per month	Fair	25.99	96	100	Yes	Yes	Yes	No	No	No	No	No	No	No	No	No	No	No	No	No	No	No	No	No	No	No	No	No	Yes	4	No		No	Yes (in the past)	Yes in the past	No	Yes	No	No	No	Yes	3
298	Public	1	Case	XX	Black	5-12 years of schooling	Up to 1,850 per month	Good	24.77	98	107	No	Yes	No	No	No	No	No	No	No	No	No	No	No	No	No	No	No	No	No	No	No	No	No	No	Yes	3	Yes	25	No	Yes (now)	Yes currently	No	Yes	No	No	No	No
299	Public	1	Case	XX	Black	0-4 years of schooling	5,001 - 10,000 per month	Good	29.07	100	103	No	0	No	No	No	No	No	No	No	No	No	No	No	No	No	No	No	No	No	No	No	No	No	No	No	0	No		No	Yes (in the past)	Yes currently	No	Yes	Yes	No	No	No
300	Public	1	Case	XX	Black	5-12 years of schooling	Up to 1,850 per month	Fair	22.48	82	92	No	0	No	No	No	No	No	No	No	No	No	No	No	No	No	No	No	No	No	No	No	No	No	No	No	0	Yes	17	No	No never smoked	Yes in the past	Yes	Yes	No	No	No	Yes	1
301	Public	1	Case	XX	Black	Senior secondary schooling (completed high school or equivalent)	Up to 1,850 per month	Fair	34.17	100	103	No	Yes	No	No	No	No	No	No	No	No	No	No	No	No	No	No	No	No	No	No	No	No	No	No	Yes	3	Yes	23	No	Yes (in the past)	Yes in the past	No	Yes	No	No	No	Yes	5
302	Public	1	Case	XX	Black	No Formal Education	Up to 1,850 per month	Fair	26.47	97	108	Yes	Yes	Yes	No	No	Yes	No	No	No	No	No	No	No	No	No	No	No	No	No	No	No	No	No	No	Yes	2	No		No	Yes (in the past)	Yes in the past	No	No	No	No	No	Yes	7
303	Public	1	Case	XX	Black	5-12 years of schooling	Up to 1,850 per month	Fair	26.22	93	101	No	Yes	No	No	No	No	No	No	No	No	No	No	No	No	No	No	No	Yes	No	No	No	No	Yes	No	Yes	3	No		No	No never smoked	Yes in the past	Yes	Yes	Yes	No	Yes	Yes	3
304	Public	1	Case	XX	Black	5-12 years of schooling	Up to 1,850 per month	Fair	29.75	99	103	No	0	No	No	No	No	No	Yes	No	No	No	No	No	No	No	No	No	No	No	No	No	No	No	No	No	0	Yes	60	No	No never smoked	No never drank alcohol	No	Yes	Yes	No	No	Yes	5
305	Public	1	Case	XX	Black	5-12 years of schooling	Up to 1,850 per month	Fair	21.8	81	96	No	Yes	No	No	No	No	No	No	No	No	No	No	No	No	No	No	No	No	No	No	No	No	No	No	Yes	3	No		No	Yes (now)	Yes currently	Yes	Yes	Yes	No	No	Yes	3
306	Public	1	Case	XX	Black	Some secondary schooling	Up to 1,850 per month	Fair	33.06	116	111	Yes	Yes	Yes	No	No	No	No	No	No	No	No	No	No	No	No	No	No	No	No	No	No	No	No	Yes	Yes	3	No		No	Yes (now)	Yes currently	No	Yes	Yes	No	No	Yes	7
307	Public	1	Case	XX	Black	5-12 years of schooling	1,851 - 5,000 per month	Good	27.72	104	102	No	Yes	No	No	No	No	No	No	No	No	No	No	No	No	No	No	No	No	No	No	No	No	No	Yes	Yes	4	No		No	Yes (in the past)	Yes in the past	No	Yes	Yes	No	No	Yes	3
308	Public	1	Case	XX	Black	0-4 years of schooling	Up to 1,850 per month	Fair	32.01	105	108	No	0	No	No	No	No	No	No	No	No	No	No	No	No	No	No	No	No	No	No	No	No	No	Yes	No	1	Yes	20	No	Yes (in the past)	Yes in the past	Yes	Yes	Yes	No	No	Yes	7
309	Public	1	Case	XX	Black	5-12 years of schooling	1,851 - 5,000 per month	Good	30.06	103	107	No	Yes	No	No	No	No	No	No	No	No	No	No	No	No	No	No	No	No	No	No	No	No	No	Yes	Yes	2	No		No	Yes (now)	Yes currently	No	Yes	No	No	No	Yes	3
310	Public	1	Case	XX	Black	5-12 years of schooling	1,851 - 5,000 per month	Good	24.61	82	102	No	0	No	No	No	No	No	No	No	No	No	No	No	No	No	No	No	No	No	No	No	No	No	No	No	0	Yes	15	No	No never smoked	No never drank alcohol	No	Yes	No	No	Yes	Yes	5
311	Public	1	Case	XX	Black	5-12 years of schooling	1,851 - 5,000 per month	Good	30.67	103	104	No	Yes	No	No	No	No	No	No	No	No	No	No	No	No	No	No	No	No	No	No	No	No	No	Yes	Yes	2	No		No	Yes (now)	Yes in the past	No	Yes	No	No	No	No
312	Public	1	Case	XX	Black	5-12 years of schooling	Up to 1,850 per month	Fair	26.81	100	98	No	Yes	No	No	No	No	No	No	No	No	No	No	No	No	No	No	No	No	No	No	No	No	No	No	Yes	1	Yes	17	No	Yes (in the past)	Yes currently	Yes	Yes	Yes	No	No	Yes	1
313	Public	1	Case	XX	Black	No Formal Education	Up to 1,850 per month	Good	30.12	97	104	Yes	Yes	No	No	No	No	No	No	No	No	No	No	No	No	No	No	No	No	No	No	No	No	No	No	Yes	3	No		No	Yes (in the past)	Yes currently	No	Yes	Yes	No	No	Yes	4
314	Public	1	Case	XX	Black	5-12 years of schooling	Up to 1,850 per month	Fair	23.81	90	97	No	Yes	No	No	No	No	No	No	No	No	No	No	No	No	No	No	No	No	No	No	No	No	No	No	Yes	1	Yes	20	No	Yes (now)	Yes currently	Yes	Yes	Yes	No	Yes	Yes	3
315	Public	1	Case	XX	Black	Some secondary schooling	Up to 1,850 per month	Good	31.25	107	103	No	Yes	No	No	No	No	No	No	No	No	No	No	No	No	No	No	No	No	No		No	No	No	Yes	Yes	2	Yes	14	No	No never smoked	No never drank alcohol	Yes	Yes	No	No	No	Yes	3
316	Public	1	Case	XX	Black	5-12 years of schooling	Chose not to answer	Good	25.69	88	100	No	0	No	No	No	No	No	No	No	No	No	No	No	No	No	No	No	No	No	No	No	No	No	No	No	2	Yes	36	No	Yes (in the past)	Yes currently	Yes	Yes	Yes	No	No	Yes	3
317	Public	1	Case	XX	Black	Some secondary schooling	Up to 1,850 per month	Fair	15.49	79	85	No	0	No	No	No	No	No	No	No	No	No	No	No	No	No	No	No	No	No	No	No	No	No	No	No	0	Yes	11	No	Yes (now)	Yes currently	No	Yes	Yes	No	No	Yes	7
318	Public	1	Case	XX	Black	5-12 years of schooling	Chose not to answer	Fair	36.3	122	116	No	Yes	No	No	No	No	No	No	No	No	No	No	No	No	No	No	No	No	No	No	No	No	No	Yes	No	1	No		No	Yes (in the past)	Yes currently	No	Yes	No	No	No	Yes	5
319	Public	1	Case	XX	Black	0-4 years of schooling	Up to 1,850 per month	Good	24.22	94	97	No	Yes	No	No	No	No	No	No	No	No	No	No	No	No	No	No	No	No	No	No	No	No	No	No	Yes	1	Yes	12	No	Yes (in the past)	Yes in the past	No	Yes	No	No	No	Yes	7
320	Public	1	Case	XX	Black	5-12 years of schooling	Up to 1,850 per month	Poor	18.83	76	90	No	0	No	No	No	No	No	No	No	No	No	No	No	No	No	No	No	No	No	No	No	No	No	No	No	0	No		No	Yes (now)	Yes in the past	No	Yes	No	No	No	No
321	Public	1	Case	XX	Black	Some secondary schooling	Up to 1,850 per month	Good	21.56	83	94	Yes	Yes	Yes	No	No	No	No	No	No	No	No	No	No	No	No	No	No	No	No	No	No	No	No	No	Yes	2	No		No	Yes (now)	Yes currently	No	Yes	Yes	No	No	Yes	2
322	Public	1	Case	XX	Black	5-12 years of schooling	1,851 - 5,000 per month	Good	26.15	97	99	No	Yes	No	No	No	No	No	No	No	No	No	No	No	No	No	No	No	No	No	No	No	No	No	No	Yes	3	No		No	Yes (in the past)	Yes in the past	No	Yes	Yes	No	No	No
323	Public	1	Case	XX	Black	0-4 years of schooling	Up to 1,850 per month	Poor	16.33	68	82	No	0	No	No	No	Yes	No	Yes	No	No	No	No	No	No	No	No	No	No	No	No	No	No	No	No	No	0	No		No	Yes (in the past)	Yes in the past	Yes	Yes	No	No	No	Yes	2
324	Public	1	Case	XX	Black	0-4 years of schooling	Up to 1,850 per month	Good	25.53	87	90	No	Yes	No	No	No	No	No	No	No	No	No	No	No	No	No	No	No	No	No	No	No	No	No	No	Yes	1	No		No	Yes (in the past)	Yes currently	No	Yes	Yes	No	No	Yes	5
325	Public	1	Case	XX	Black	5-12 years of schooling	1,851 - 5,000 per month	Good	28.28	100	102	No	Yes	No	No	No	No	No	No	No	No	No	No	No	No	No	No	No	No	No	No	No	No	No	No	Yes	1	No		No	Yes (in the past)	Yes in the past	No	Yes	Yes	No	No	Yes	4
326	Public	1	Case	XX	Black	5-12 years of schooling	Up to 1,850 per month	Fair	33.25	113	115	Yes	Yes	Yes	No	No	No	No	No	No	No	No	No	No	No	No	No	No	No	No	No	No	No	No	Yes	Yes	5	No		No	Yes (in the past)	No never drank alcohol	Yes	Yes	No	No	Yes	Yes	7
327	Public	1	Case	XX	Black	5-12 years of schooling	Up to 1,850 per month	Good	26.83	96	106	No	0	No	Yes	No	No	No	No	No	No	No	No	No	No	No	No	No	No	No	No	No	No	No	No	No	0	No		No	Yes (in the past)	Yes in the past	Yes	Yes	Yes	No	No	Yes	3
328	Public	1	Case	XX	Black	5-12 years of schooling	15,001 - 20,000 per month	Good	33.43	109	106	Yes	Yes	No	No	No	No	No	No	No	No	No	No	No	No	No	No	No	No	No	No	No	No	No	Yes	Yes	5	No		No	No never smoked	No never drank alcohol	No	Yes	No	No	No	Yes	2
329	Public	1	Case	XX	Black	Senior secondary schooling (completed high school or equivalent)	15,001 - 20,000 per month	Good	33.35	110	107	Yes	Yes	No	No	No	No	No	No	No	No	No	No	No	No	No	No	No	No	No	No	No	No	No	Yes	Yes	5	Yes	39	No	Yes (now)	No never drank alcohol	No	Yes	No	No	No	Yes	5
330	Public	1	Case	XX	Black	Senior secondary schooling (completed high school or equivalent)	15,001 - 20,000 per month	Very good	28.03	104	105	Yes	0	No	No	No	No	No	No	No	No	No	No	No	No	No	No	No	No	No	No	No	No	No	Yes	No	3	No		No	No never smoked	No never drank alcohol	No	Yes	Yes	No	No	Yes	7
331	Public	1	Case	XX	Black	No Formal Education	Up to 1,850 per month	Good	38.72	118	121	No	Yes	No	No	No	No	No	No	No	No	No	No	No	No	No	No	No	No	No	No	No	No	No	Yes	Yes	2	No		No	No never smoked	No never drank alcohol	No	Yes	No	No	No	No
332	Public	1	Case	XX	Black	Senior secondary schooling (completed high school or equivalent)	Up to 1,850 per month	Good	22.49	85	90	No	Yes	No	No	No	No	No	Yes	No	No	No	No	No	No	No	No	No	No	No	No	No	No	No	No	Yes	1	No		No	Yes (now)	Yes currently	Yes	Yes	No	No	No	Yes	7
333	Public	1	Case	XX	Black	Senior secondary schooling (completed high school or equivalent)	10,001 - 15,000 per month	Good	29.39	100	112	No	0	No	No	No	No	No	No	No	No	No	No	No	No	No	No	No	No	No	No	No	No	No	No	No	0	Yes	17	No	Yes (in the past)	Yes in the past	No	Yes	Yes	No	Yes	Yes	7
334	Public	1	Case	XX	Black	No Formal Education	Up to 1,850 per month	Good	19.98	71	85	No	0	No	No	No	No	No	No	No	No	No	No	No	No	No	No	No	No	No	No	No	No	No	No	No	0	No		No	Yes (now)	Yes in the past	No	Yes	Yes	No	No	Yes	1
335	Public	1	Case	XX	Black	Some secondary schooling	Up to 1,850 per month	Good	30.49	103	106	Yes	Yes	Yes	No	No	No	No	No	No	No	No	No	No	No	No	No	No	No	No	No	No	No	No	Yes	Yes	5	No		No	No never smoked	No never drank alcohol	No	Yes	No	No	Yes	Yes	2
336	Public	1	Case	XX	Black	Senior secondary schooling (completed high school or equivalent)	5,001 - 10,000 per month	Good	26.79	93	102	No	Yes	No	No	No	No	No	No	No	No	No	No	No	No	No	No	No	No	No	No	No	No	No	No	Yes	1	No		No	Yes (in the past)	Yes in the past	No	Yes	Yes	No	No	Yes	1
337	Public	1	Case	XX	Black	5-12 years of schooling	Up to 1,850 per month	Fair	31.23	107	111	Yes	Yes	No	No	No	No	No	No	No	No	No	No	No	No	No	No	No	No	No	No	No	No	No	Yes	Yes		No		No	No never smoked	Yes in the past	Yes	Yes	No	No	No	Yes	2
338	Public	1	Case	XX	Black	0-4 years of schooling	Up to 1,850 per month	Fair	25.1	94	96	No	Yes	No	No	No	No	No	No	No	No	No	No	No	No	No	No	No	No	No	No	No	No	No	No	Yes	1	Yes	56	No	Yes (in the past)	Yes in the past	Yes	No	Yes	No	No	Yes	4
339	Public	1	Case	XX	Black	5-12 years of schooling	Up to 1,850 per month	Fair	23.59	87	95	No	Yes	No	No	No	No	No	No	No	No	No	No	No	No	No	No	No	No	No	No	No	No	No	No	Yes	1	Yes	12	No	Yes (in the past)	Yes currently	No	Yes	Yes	No	No	Yes	4
340	Public	1	Case	XX	Black	5-12 years of schooling	Up to 1,850 per month	Poor	22.77	98	97	No	Yes	No	No	No	No	No	No	No	No	No	No	No	No	No	No	No	No	No	No	No	No	No	No	Yes	1	No		No	Yes (now)	Yes currently	No	Yes	No	No	No	No
341	Public	1	Case	XX	Black	5-12 years of schooling	10,001 - 15,000 per month	Fair	19.15	79	83	No	Yes	No	No	No	No	No	Yes	No	No	No	No	No	No	No	No	No	No	No	No	No	No	No	No	Yes	1	No		No	Yes (in the past)	Yes in the past	No	Yes	No	No	No	No
342	Public	1	Case	XX	Black	5-12 years of schooling	1,851 - 5,000 per month	Fair	27.14	97	106	No	Yes	No	No	No	No	No	No	No	No	No	No	No	No	No	No	No	No	No	No	No	No	No	No	Yes	3	No		No	Yes (now)	Yes currently	Yes	Yes	Yes	No	No	Yes	5
343	Public	1	Case	XX	Black	Senior secondary schooling (completed high school or equivalent)	Up to 1,850 per month	Good	30.86	104	107	Yes	Yes	No	No	No	No	No	No	No	No	No	No	No	No	No	No	No	No	No	No	No	No	No	Yes	Yes	5	Yes	14	No	Yes (in the past)	Yes in the past	No	Yes	No	No	No	Yes	6
344	Public	1	Case	XX	Black	5-12 years of schooling	1,851 - 5,000 per month	Good	33.79	103	108	Yes	Yes	No	No	No	No	No	No	No	No	No	No	No	No	No	No	No	No	No	No	No	No	No	Yes	Yes	5	Yes	17	No	Yes (in the past)	No never drank alcohol	No	Yes	Yes	No	No	Yes	5
345	Public	1	Case	XX	Black	No Formal Education	Up to 1,850 per month	Poor	20.34	88	85	Yes	Yes	No	No	No	No	No	No	No	No	No	No	No	No	No	No	No	No	No	No	No	No	No	No	Yes	4	Yes	19	No	No never smoked	No never drank alcohol	No	Yes	No	No	No	No
346	Public	1	Case	XX	Black	Some college (pre-degree, diploma, Certificate, Ordinary National Diploma)	Up to 1,850 per month	Good	32.53	125	114	No	Yes	No	No	No	No	No	No	No	No	No	No	No	No	No	No	No	No	No	No	No	No	No	Yes	Yes	4	Yes	22	No	No never smoked	No never drank alcohol	No	Yes	Yes	No	Yes	Yes	4
347	Public	1	Case	XX	Black	College graduate (Bachelors degree, Higher National Diploma)	30,001 - 50,000 per month	Good	26.45	100	103	No	0	No	No	No	No	No	No	No	No	No	No	No	No	No	No	No	No	No	No	No	No	No	No	No	2	Yes	32	No	Yes (now)	Yes currently	Yes	Yes	Yes	No	No	Yes	2
348	Public	1	Case	XX	Black	5-12 years of schooling	Up to 1,850 per month	Good	19.47	86	92	No	0	No	No	No	No	No	No	No	No	No	No	No	No	No	No	No	No	No	No	No	No	No	No	No	2	Yes	77	No	No never smoked	No never drank alcohol	No	Yes	No	No	No	No
349	Public	1	Case	XX	Black	5-12 years of schooling	Up to 1,850 per month	Fair	19.16	76	84	No	Yes	No	No	No	No	No	Yes	No	No	No	No	No	No	No	No	No	No	No	No	No	No	No	No	No	2	No		No	Yes (now)	Yes currently	No	Yes	Yes	No	No	Yes	3
350	Public	1	Case	XX	Black	5-12 years of schooling	1,851 - 5,000 per month	Fair	20.7	82	91	No	Yes	No	No	No	No	No	No	No	No	No	No	No	No	No	No	No	No	No	No	No	No	No	No	Yes	3	No		No	Yes (now)	Yes currently	No	Yes	Yes	No	No	Yes	5
351	Public	1	Case	XX	Black	5-12 years of schooling	Up to 1,850 per month	Good	29.07	104	106	No	0	No	No	No	Yes	No	No	No	No	No	No	No	No	No	No	No	No	No	No	No	No	No	Yes	No	1	Yes	13	No	No never smoked	No never drank alcohol	No	Yes	No	No	No	No
352	Public	1	Case	XX	Black	5-12 years of schooling	Chose not to answer	Good	26.23	90	97	No	Yes	No	No	No	No	No	No	No	No	No	No	No	No	No	No	No	No	No	No	No	No	No	No	Yes	3	Yes	32	No	Yes (now)	Yes in the past	No	Yes	Yes	No	Yes	Yes	2
353	Public	1	Case	XX	Black	5-12 years of schooling	1,851 - 5,000 per month	Good	27.61	99	103	Yes	Yes	No	No	No	No	No	No	No	No	No	No	No	No	No	No	No	No	No	No	No	No	No	No	Yes	4	No		No	Yes (in the past)	Yes in the past	No	Yes	Yes	No	No	No
354	Public	1	Case	XX	Black	5-12 years of schooling	Up to 1,850 per month	Good	28.2	95	100	No	Yes	No	No	No	No	No	No	No	No	No	No	No	No	No	No	No	No	No	No	No	No	No	No	Yes	3	No		No	No never smoked	No never drank alcohol	No	Yes	No	No	No	Yes	3
355	Public	1	Case	XX	Black	Senior secondary schooling (completed high school or equivalent)	Chose not to answer	Good	32.41	102	107	No	Yes	No	No	No	No	No	No	No	No	No	No	No	No	Yes	No	No	No	No	No	No	No	No	Yes	No	3	No		No	Yes (now)	Yes currently	No	Yes	No	No	No	Yes	3
356	Public	1	Case	XX	Black	5-12 years of schooling	Up to 1,850 per month	Poor	23.44	84	87	No	Yes	No	No	No	No	No	No	No	No	No	No	No	No	No	No	No	No	No	No	No	No	No	No	Yes	1	Yes	5	No	No never smoked	No never drank alcohol	No	Yes	Yes	No	No	Yes	4
357	Public	1	Case	XX	Black	Some secondary schooling	Up to 1,850 per month	Fair	25.14	95	99	No	0	No	No	No	No	No	No	No	No	No	No	No	No	No	No	No	No	No	No	No	No	No	No	No	2	No		No	Yes (in the past)	No never drank alcohol	No	Yes	Yes	No	Yes	Yes	1
358	Public	1	Case	XX	Black	College graduate (Bachelors degree, Higher National Diploma)	Up to 1,850 per month	Good	26.57	94	97	No	Yes	No	No	No	No	No	No	No	No	No	No	No	No	No	No	No	No	No	No	No	No	No	No	Yes	1	No		No	Yes (now)	Yes in the past	No	Yes	No	Yes	No	Yes	7
359	Public	1	Case	XX	Black	5-12 years of schooling	Up to 1,850 per month	Good	33.69	111	117	No	Yes	No	No	No	No	No	No	No	No	No	No	No	No	No	No	No	No	No	No	No	No	No	Yes	Yes	2	Yes	46	No	Yes (in the past)	No never drank alcohol	No	Yes	No	No	No	No
360	Public	1	Case	XX	Black	0-4 years of schooling	Up to 1,850 per month	Good	29.75	102	108	No	Yes	Yes	No	No	No	No	No	No	No	No	No	No	No	No	No	No	No	No	No	No	No	No	Yes	Yes	3	Yes	14	No	Yes (now)	Yes in the past	Yes	Yes	No	No	No	Yes	3
361	Public	1	Case	XX	Black	Some secondary schooling	Up to 1,850 per month	Fair	27.39	100	95	No	Yes	No	No	No	No	No	Yes	No	No	No	No	No	No	No	No	No	No	No	No	No	No	No	No	Yes	3	Yes	15	No	No never smoked	Yes in the past	No	Yes	No	No	No	No
362	Public	1	Case	XX	Black	5-12 years of schooling	1,851 - 5,000 per month	Good	41.59	121	132	No	0	No	No	No	No	No	No	No	No	No	No	No	No	No	No	No	No	No	No	No	No	No	Yes	No	3	No		No	Yes (in the past)	No never drank alcohol	No	Yes	Yes	No	No	Yes	3
363	Public	1	Case	XX	Black	No Formal Education	Up to 1,850 per month	Good	25.31	96	99	No	Yes	No	No	No	No	No	No	No	No	No	No	No	No	No	No	No	No	No	No	No	No	No	No	Yes	3	No		No	Yes (in the past)	Yes currently	Yes	Yes	No	No	Yes	Yes	4
364	Public	1	Case	XX	Black	No Formal Education	1,851 - 5,000 per month	Good	27.58	92	103	No	0	No	No	No	No	No	No	No	No	No	No	No	No	No	No	No	No	No	No	No	No	No	No	No	2	No		No	No never smoked	Yes in the past	No	Yes	Yes	No	No	Yes	3
365	Public	1	Case	XX	Black	5-12 years of schooling	Up to 1,850 per month	Good	23.88	88	92	No	0	No	No	No	No	No	No	No	No	No	No	No	No	No	No	No	No	No	No	No	No	No	No	No	0	No		No	Yes (now)	Yes in the past	No	Yes	Yes	No	No	Yes	3
366	Public	1	Case	XX	Black	College graduate (Bachelors degree, Higher National Diploma)	Up to 1,850 per month	Good	27.18	94	98	No	0	No	No	No	Yes	No	No	No	No	No	No	No	No	No	No	No	No	No	No	No	No	No	No	No	2	Yes	29	No	No never smoked	No never drank alcohol	No	Yes	Yes	No	No	Yes	4
367	Public	1	Case	XX	Black	5-12 years of schooling	Up to 1,850 per month	Fair	31.41	118	114	No	Yes	Yes	No	No	No	No	No	No	No	No	No	No	No	No	No	No	No	No	No	No	No	No	Yes	Yes	4	No		No	Yes (in the past)	No never drank alcohol	No	Yes	No	No	No	Yes	1
368	Public	1	Case	XX	Black	0-4 years of schooling	Up to 1,850 per month	Good	27.97	99	102	No	0	No	No	No	No	No	No	No	No	No	No	No	No	No	No	No	No	No	No	No	No	No	No	No	2	Yes	22	No	Yes (in the past)	Yes in the past	No	Yes	Yes	No	No	Yes	1
369	Public	1	Case	XX	Black	5-12 years of schooling	Up to 1,850 per month	Fair	23.26	90	80	No	0	No	No	No	No	No	Yes	No	No	No	No	No	No	No	No	No	No	No	No	No	No	No	No	No	2	Yes	23	No	Yes (in the past)	Yes currently	No	Yes	No	No	Yes	Yes	2
370	Public	1	Case	XX	Black	5-12 years of schooling	Up to 1,850 per month	Poor	20.45	75	83	No	0	No	No	No	No	No	Yes	No	No	No	No	No	No	No	No	No	No	No	No	No	No	No	No	No	0	Yes	17	No	Yes (in the past)	Yes in the past	Yes	Yes	Yes	No	No	No
371	Public	1	Case	XX	Black	5-12 years of schooling	5,001 - 10,000 per month	Good	29.07	105	103	No	Yes	No	No	No	No	No	No	No	No	No	No	No	No	No	No	No	No	No	No	No	No	No	Yes	Yes	4	Yes	10	No	Yes (in the past)	Yes currently	No	Yes	Yes	No	No	Yes	2
372	Public	1	Case	XX	Black	Some secondary schooling	Up to 1,850 per month	Good	40.12	102	118	No	Yes	No	No	No	No	No	No	No	No	No	No	No	No	No	No	No	No	No	No	No	No	No	Yes	Yes	4	Yes	18	No	Yes (in the past)	Yes in the past	No	Yes	No	No	No	Yes	2
373	Public	1	Case	XX	Black	5-12 years of schooling	1,851 - 5,000 per month	Good	31.79	109	112	No	Yes	No	No	No	No	No	No	No	No	No	No	No	No	No	No	No	No	No	No	No	No	No	Yes	Yes	4	Yes	14	No	No never smoked	Yes in the past	No	Yes	No	No	No	Yes	5
374	Public	1	Case	XX	Black	Some secondary schooling	Up to 1,850 per month	Good	26.14	84	88	No	Yes	No	No	No	No	No	No	No	No	No	No	No	No	No	No	No	No	No	No	No	No	No	No	Yes	1	Yes	17	No	No never smoked	No never drank alcohol	No	Yes	Yes	Yes	Yes	Yes	7
375	Public	1	Case	XX	Black	5-12 years of schooling	Up to 1,850 per month	Fair	28.63	100	97	No	Yes	No	No	No	No	No	No	No	No	No	No	No	No	No	No	No	No	No	No	No	No	No	No	Yes	3	Yes	20	No	No never smoked	Yes currently	Yes	Yes	No	No	No	Yes	3
376	Public	1	Case	XX	Black	5-12 years of schooling	1,851 - 5,000 per month	Good	30.86	105	109	No	Yes	No	No	No	No	No	No	No	No	No	No	No	No	No	No	No	No	No	No	No	No	No	Yes	Yes	4	Yes	12	No	No never smoked	No never drank alcohol	No	Yes	Yes	No	No	Yes	3
377	Public	1	Case	XX	Black	5-12 years of schooling	Up to 1,850 per month	Fair	21.08	83	89	No	Yes	No	No	No	No	No	No	No	No	No	No	No	No	No	No	No	No	No	No	No	No	No	No	Yes	3	No		No	Yes (in the past)	Yes in the past	Yes	Yes	Yes	No	No	Yes	2
378	Public	1	Case	XX	Black	5-12 years of schooling	Up to 1,850 per month	Fair	26.78	100	105	No	Yes	No	No	No	No	No	No	No	No	No	No	No	No	No	No	No	No	No	No	No	No	No	No	Yes	3	Yes	29	No	No never smoked	Yes in the past	No	Yes	No	No	No	No
379	Public	1	Case	XX	Black	5-12 years of schooling	1,851 - 5,000 per month	Fair	22.59	86	103	No	Yes	No	No	No	No	No	No	No	No	No	No	No	No	No	No	No	No	No	No	No	No	No	No	Yes	3	Yes		No	Yes (in the past)	Yes in the past	No	Yes	No	No	Yes	Yes	2
380	Public	1	Case	XX	Black	Some secondary schooling	Up to 1,850 per month	Excellent	27.13	97	102	No	0	No	No	No	No	No	No	No	No	No	No	No	No	No	No	No	No	No	No	No	No	No	No	No	2	No		No	Yes (in the past)	Yes in the past	No	Yes	Yes	No	Yes	Yes	7
381	Public	1	Case	XX	Black	5-12 years of schooling	Up to 1,850 per month	Good	17.86	73	85	No	0	No	No	No	No	No	No	No	No	No	No	No	No	No	No	No	No	No	No	No	No	No	No	No	2	Yes	20	No	Yes (now)	Yes currently	No	Yes	Yes	No	No	Yes	2
382	Public	1	Case	XX	Black	5-12 years of schooling	Up to 1,850 per month	Good	29.76	101	107	No	Yes	Yes	Yes	No	No	No	Yes	No	No	No	No	No	No	No	No	No	No	No	No	No	No	No	No	Yes	3	No		No	Yes (now)	Yes currently	No	Yes	Yes	No	No	Yes	5
383	Public	1	Case	XX	Black	5-12 years of schooling	Up to 1,850 per month	Fair	23.92	82	94	No	Yes	No	No	No	No	No	No	No	No	No	No	No	No	No	No	No	No	No	No	No	No	No	No	Yes	3	No		No	No never smoked	Yes currently	No	Yes	No	No	Yes	Yes	2
384	Public	1	Case	XX	Black	5-12 years of schooling	Up to 1,850 per month	Good	21.88	83	92	No	Yes	No	No	No	No	No	No	No	No	No	No	No	No	No	No	No	No	No	No	No	No	No	No	Yes	3	Yes	29	No	Yes (in the past)	No never drank alcohol	No	Yes	No	No	No	Yes	3
385	Public	1	Case	XX	Black	0-4 years of schooling	Up to 1,850 per month	Fair	33.39	111	110	Yes	Yes	Yes	No	No	No	No	No	No	No	No	No	No	No	No	No	No	No	No	No	No	No	No	Yes	Yes	5	No		No	Yes (in the past)	Yes currently	No	Yes	No	No	No	Yes	2
386	Public	1	Case	XX	Black	5-12 years of schooling	Up to 1,850 per month	Fair	26.79	98	104	No	Yes	No	No	No	No	No	No	No	No	No	No	No	No	No	No	No	No	No	No	No	No	No	No	Yes	1	Yes	21	No	Yes (in the past)	Yes currently	Yes	Yes	Yes	No	No	No
387	Public	1	Case	XX	Black	5-12 years of schooling	1,851 - 5,000 per month	Poor	21.19	89	92	No	0	No	No	No	No	No	No	No	No	No	No	No	No	No	No	No	No	No	No	No	No	No	No	No	0	No		No	Yes (in the past)	Yes in the past	No	Yes	No	No	No	No
388	Public	1	Case	XX	Black	Some secondary schooling	5,001 - 10,000 per month	Fair	39.67	120	118	No	Yes	Yes	No	No	No	No	No	No	No	No	No	No	No	No	No	No	No	No	No	No	No	No	Yes	Yes	3	Yes	23	No	Yes (now)	Yes currently	No	Yes	Yes	No	No	No
389	Public	1	Case	XX	Black	0-4 years of schooling	Up to 1,850 per month	Good	24.61	89	92	No	Yes	No	No	No	No	No	No	No	No	No	No	No	No	No	No	No	No	No	No	No	No	No	No	Yes	3	Yes	42	No	No never smoked	No never drank alcohol	Yes	Yes	No	No	No	Yes	2
390	Public	1	Case	XX	Black	0-4 years of schooling	1,851 - 5,000 per month	Fair	21.19	88	91	No	Yes	No	No	No	No	No	No	No	No	No	No	No	No	No	No	No	No	No	No	No	No	Yes	No	Yes	1	No		No	Yes (in the past)	Yes in the past	No	Yes	No	No	No	No
391	Public	1	Case	XX	Black	0-4 years of schooling	Up to 1,850 per month	Fair	23.53	91	88	No	Yes	No	No	No	No	No	No	No	No	No	No	No	No	No	No	No	No	No	No	No	No	No	No	Yes	1	No		No	Yes (now)	Yes currently	Yes	Yes	Yes	No	No	Yes	2
392	Public	1	Case	XX	Black	Senior secondary schooling (completed high school or equivalent)	1,851 - 5,000 per month	Good	27.01	95	100	No	Yes	No	No	No	No	No	No	No	No	No	No	No	No	No	No	No	No	No	No	No	No	No	No	Yes	1	No		No	No never smoked	No never drank alcohol	No	Yes	No	No	No	No
393	Public	1	Case	XX	Black	Some secondary schooling	Chose not to answer	Very good	29.71	97	110	No	Yes	No	No	No	No	No	No	No	No	No	No	No	No	No	No	No	No	No	No	No	No	No	No	Yes	1	Yes	16	No	Yes (now)	No never drank alcohol	Yes	Yes	Yes	No	Yes	Yes	7
394	Public	1	Case	XX	Black	No Formal Education	Up to 1,850 per month	Good	20.9	85	96	Yes	Yes	No	No	No	No	No	No	No	No	No	No	No	No	No	No	No	No	No	No	No	No	No	No	Yes	2	No		No	Yes (now)	No never drank alcohol	No	Yes	Yes	No	No	Yes	7
395	Public	1	Case	XX	Black	Senior secondary schooling (completed high school or equivalent)	1,851 - 5,000 per month	Good	20.94	84	88	Yes	0	No	No	No	No	No	Yes	No	No	No	No	No	No	No	No	No	No	No	No	No	No	No	No	No	3	Yes	25	No	Yes (in the past)	Yes in the past	No	Yes	No	No	No	No
396	Public	1	Case	XX	Black	Some secondary schooling	Up to 1,850 per month	Good	34.6	115	103		Yes	No	No	No	No	No	No	No	No	No	No	No	No	No	No	No	No	No	No	No	No	No	Yes	Yes	4	No		No	No never smoked	Yes in the past	No	Yes	No	No	No	No
397	Public	1	Case	XX	Black	No Formal Education	1,851 - 5,000 per month	Good	21.94	80	88	No	Yes	No	No	No	No	No	No	No	No	No	No	No	No	No	No	No	No	No	No	No	No	No	No	Yes	3	No		No	No never smoked	Yes currently	No	Yes	No	No	No	No
398	Public	1	Case	XX	Black	5-12 years of schooling	Up to 1,850 per month	Poor	20.4	84	101	No	Yes	No	No	No	Yes	No	No	No	No	No	No	No	No	No	No	No	No	No	No	No	No	No	No	Yes	3	No		No	Yes (in the past)	Yes currently	No	Yes	No	No	No	Yes	4
399	Public	1	Case	XX	Black	0-4 years of schooling	Up to 1,850 per month	Fair	34.48	107	112	Yes	Yes	No	No	No	No	No	No	No	No	No	No	No	No	No	No	No	No	No	No	No	No	No	Yes	Yes	5	No		No	Yes (now)	No never drank alcohol	No	Yes	No	No	No	No
400	Public	1	Case	XX	Black	5-12 years of schooling	1,851 - 5,000 per month	Good	33.83	100	109	Yes	Yes	No	No	No	No	No	No	No	No	No	No	No	No	No	No	No	No	No	No	No	No	No	No	Yes	4	Yes	60	No	No never smoked	Yes in the past	No	Yes	No	No	No	Yes	3
401	Public	1	Case	XX	Black	5-12 years of schooling	Up to 1,850 per month	Good	21.5	73	86	No	0	No	No	No	No	No	No	No	No	No	No	No	No	No	No	No	No	No	No	No	No	No	No	No	0	No		No	Yes (now)	Yes currently	No	Yes	Yes	No	Yes	Yes	6
402	Public	1	Case	XX	Black	Some secondary schooling	Up to 1,850 per month	Fair	22.77	84	94	No	Yes	No	No	No	No	No	No	No	No	No	No	No	No	No	No	No	No	No	No	No	No	No	No	Yes	1	No		No	Yes (now)	Yes currently	No	Yes	Yes	No	No	Yes	2
403	Public	1	Case	XX	Black	5-12 years of schooling	Up to 1,850 per month	Fair	23.53	85	88	No	0	No	No	No	No	No	No	No	No	No	No	No	No	No	No	No	No	No	No	No	No	No	No	No	2	No		No	Yes (now)	Yes in the past	Yes	Yes	No	No	No	Yes	7
404	Public	1	Case	XX	Black	0-4 years of schooling	1,851 - 5,000 per month	Good	25.15	95	100	No	Yes	No	No	No	No	No	No	No	No	No	No	No	No	No	No	No	No	No	No	No	No	No	No	Yes	3	Yes	18	No	No never smoked	No never drank alcohol	No	Yes	No	No	No	No
405	Public	1	Case	XX	Black	5-12 years of schooling	Up to 1,850 per month	Poor	20.31	82	91	No	0	No	No	No	No	No	No	No	No	No	No	No	No	No	No	No	No	No	No	No	No	No	No	No	0	No		No	Yes (now)	No never drank alcohol	Yes	Yes	Yes	No	Yes	Yes	6
406	Public	1	Case	XX	Black	Some secondary schooling	Up to 1,850 per month	Good	19.43	78	84	No	0	No	No	No	No	No	No	No	No	No	No	No	No	No	No	No	No	No	No	No	No	No	No	No	0	Yes	21	No	Yes (now)	Yes in the past	Yes	Yes	Yes	No	Yes	Yes	2
407	Public	1	Case	XX	Black	0-4 years of schooling	1,851 - 5,000 per month	Fair	22.84	90	92	No	Yes	No	No	No	No	No	Yes	No	No	No	No	No	No	No	No	No	No	No	No	No	No	No	No	Yes	1	No		No	No never smoked	No never drank alcohol	Yes	Yes	Yes	No	No	Yes	6
408	Public	1	Case	XX	Black	0-4 years of schooling	Up to 1,850 per month	Good	25.71	90	99	No	Yes	No	No	No	No	No	No	No	No	No	No	No	No	No	No	No	No	No	No	No	No	No	No	Yes	1	No		No	No never smoked	Yes in the past	No	Yes	Yes	No	No	Yes	3
409	Public	1	Case	XX	Black	5-12 years of schooling	Up to 1,850 per month	Good	30.48	106	112	No	0	No	No	No	No	No	No	No	No	No	No	No	No	No	No	No	No	No	No	No	No	No	Yes	No	1	Yes	14	No	Yes (now)	Yes currently	No	Yes	Yes	No	No	Yes	4
410	Public	1	Case	XX	Black	5-12 years of schooling	Up to 1,850 per month	Fair	22.39	80	95	No	Yes	No	No	No	No	No	No	No	No	No	No	No	No	No	No	No	No	No	No	No	No	No	No	Yes	1	No		No	No never smoked	No never drank alcohol	No	Yes	Yes	No	Yes	Yes	4
411	Public	1	Case	XX	Black	5-12 years of schooling	Up to 1,850 per month	Poor	24.74	92	96	No	0	No	No	No	No	No	No	No	No	No	No	No	No	No	No	No	No	No	No	No	No	No	No	No	0	No		No	Yes (in the past)	Yes in the past	Yes	Yes	No	No	No	Yes	7
412	Public	1	Case	XX	Black	5-12 years of schooling	1,851 - 5,000 per month	Good	20.48	84	87	No	0	No	No	No	No	No	No	No	No	No	No	No	No	No	No	No	No	No	No	No	No	No	No	No	0	Yes	29	No	No never smoked	Yes currently	No	Yes	Yes	Yes	No	No
413	Public	1	Case	XX	Black	5-12 years of schooling	Up to 1,850 per month	Fair	32.05	99	107	No	Yes	Yes	No	No	No	No	No	No	No	No	No	No	No	No	No	No	No	No	No	No	No	No	No	Yes	2	Yes	33	No	Yes (in the past)	Yes in the past	No	Yes	No	No	No	Yes	2
414	Public	1	Case	XX	Black	Some secondary schooling	Up to 1,850 per month	Good	22.5	94	97	No	0	No	No	No	No	No	Yes	No	No	No	No	No	No	No	No	No	No	No	No	No	No	No	No	No	0	Yes	22	No	Yes (now)	Yes currently	Yes	Yes	No	No	No	Yes	7
415	Public	1	Case	XX	Black	5-12 years of schooling	1,851 - 5,000 per month	Good	22.84	87	100	No	Yes	No	No	No	No	No	No	No	No	No	No	No	No	No	No	No	No	No	No	No	No	No	No	Yes	3	No		No	No never smoked	Yes in the past	No	Yes	Yes	No	Yes	Yes	5
416	Public	1	Case	XX	Black	Senior secondary schooling (completed high school or equivalent)	Up to 1,850 per month	Fair	23.53	96	94	Yes	Yes	No	No	No	No	No	No	No	No	No	No	No	No	No	No	No	No	No	No	No	No	No	No	Yes	3	Yes	2	No	Yes (in the past)	Yes currently	Yes	Yes	Yes	No	No	Yes	3
417	Public	1	Case	XX	Black	5-12 years of schooling	1,851 - 5,000 per month	Good	28.03	104	105	No	0	No	No	No	No	No	No	No	No	No	No	No	No	Yes	No	No	No	No	No	No	No	No	Yes	No	1	No		No	Yes (now)	Yes currently	No	Yes	Yes	No	No	Yes	5
418	Public	1	Case	XX	Black	Some secondary schooling	10,001 - 15,000 per month	Good	29.76	100	104	No	0	No	No	No	No	No	No	No	No	No	No	No	No	No	No	No	No	No	No	No	No	No	No	No	2	No		No	No never smoked	No never drank alcohol	Yes	Yes	No	No	No	Yes	2
419	Public	1	Case	XX	Black	5-12 years of schooling	Up to 1,850 per month	Good	20.98	82	94	No	Yes	No	No	No	No	No	No	No	No	No	No	No	No	No	No	No	No	No	No	No	No	No	No	Yes	1	No		No	Yes (in the past)	Yes currently	No	Yes	Yes	No	No	Yes	3
420	Public	1	Case	XX	Black	Some secondary schooling	Up to 1,850 per month	Fair	22.69	97	98	No	Yes	No	No	No	No	No	No	No	No	No	No	No	No	No	No	No	No	No	No	No	No	No	No	Yes	3	No		No	Yes (in the past)	Yes currently	No	Yes	Yes	No	No	Yes	7
421	Public	1	Case	XX	Black	5-12 years of schooling	Up to 1,850 per month	Fair	18.44	81	84	No	Yes	No	No	No	No	No	Yes	No	No	No	No	No	No	No	No	No	No	No	No	No	No	No	No	Yes	3	Yes	30	No	Yes (in the past)	Yes in the past	No	Yes	Yes	No	No	Yes	4
422	Public	1	Case	XX	Black	Some secondary schooling	Up to 1,850 per month	Poor	38.22	74	76	No	Yes	No	No	No	No	No	No	No	No	No	No	No	No	No	No	No	No	No	No	No	No	No	No	Yes	1	Yes	10	No	Yes (in the past)	Yes in the past	No	Yes	No	No	No	Yes	5
423	Public	1	Case	XX	Black	5-12 years of schooling	1,851 - 5,000 per month	Fair	27.68	87	101	No	0	No	No	No	No	No	Yes	No	No	No	No	No	No	No	No	No	No	No	No	No	No	No	No	No	0	No		No	Yes (now)	Yes currently	No	Yes	No	No	Yes	Yes	2
424	Public	1	Case	XX	Black	5-12 years of schooling	Chose not to answer	Good	25.82	87	96	No	0	No	No	No	No	No	No	No	No	No	No	No	No	No	No	No	No	No	No	No	No	No	No	No	0	No		No	Yes (in the past)	Yes in the past	No	Yes	Yes	No	No	Yes	3
425	Public	1	Case	XX	Black	5-12 years of schooling	Up to 1,850 per month	Fair	26.23	95	97	Yes	Yes	No	No	No	No	No	No	No	No	No	No	No	No	No	No	No	No	No	No	No	No	No	No	Yes	4	Yes		No	No never smoked	No never drank alcohol	Yes	Yes	No	No	Yes	Yes	1
426	Public	1	Case	XX	Black	5-12 years of schooling	Up to 1,850 per month	Good	19.96	79	88	No	Yes	No	No	No	No	No	No	No	No	No	No	No	No	No	No	No	No	No	No	No	No	No	No	Yes	3	Yes	24	No	Yes (in the past)	Yes in the past	Yes	Yes	No	No	No	Yes	7
427	Public	1	Case	XX	Black	Some secondary schooling	Up to 1,850 per month	Good	35.92	114	109	Yes	Yes	Yes	No	No	No	No	No	No	No	No	No	No	No	No	No	No	No	No	No	No	No	No	Yes	Yes	5	Yes	65	No	No never smoked	No never drank alcohol	Dont know	Yes	No	No	No	No
428	Public	1	Case	XX	Black	No Formal Education	1,851 - 5,000 per month	Fair	30.69	110	107	No	Yes	No	No	No	No	No	No	No	No	No	No	No	No	No	No	No	No	No	No	No	No	No	Yes	Yes	2	Yes	26	No	No never smoked	Yes currently		Yes	Yes	Yes	No	Yes	1
429	Public	1	Case	XX	Black	Some secondary schooling	Up to 1,850 per month	Good	31.53	112	120	No	0	No	No	No	No	No	Yes	No	No	No	No	No	No	No	No	No	No	No	No	No	No	No	Yes	No	1	No		No	No never smoked	Yes currently	No	Yes	No	No	No	Yes	7
430	Public	1	Case	XX	Black	No Formal Education	Up to 1,850 per month	Poor	20.08	70	81	No	Yes	No	No	No	No	No	Yes	No	No	No	No	No	No	No	No	No	No	No	No	No	No	No	No	Yes	1	No		No	Yes (in the past)	Yes currently	Yes	Yes	No	No	No	Yes	7
431	Public	1	Case	XX	Black	Some secondary schooling	Up to 1,850 per month	Good	30.12	97	103	Yes	Yes	No	No	No	No	No	No	No	No	No	No	No	No	No	No	No	No	No	No	No	No	No	No	Yes	3	Yes	10	No	Yes (in the past)	Yes in the past	Yes	Yes	Yes	No	No	Yes	2
432	Public	1	Case	XX	Black	Some college (pre-degree, diploma, Certificate, Ordinary National Diploma)	Up to 1,850 per month	Fair	22.99	86	92	No	Yes	No	No	No	No	No	No	No	No	No	No	No	No	No	No	No	No	No	No	No	No	No	No	Yes	3	No		No	Yes (now)	Yes in the past	Yes	Yes	Yes	No	Yes	Yes	3
433	Public	1	Case	XX	Black	Senior secondary schooling (completed high school or equivalent)	Chose not to answer	Good	28.2	87	97	No	Yes	Yes	No	No	No	No	No	No	No	No	No	No	No	No	No	No	No	No	No	No	No	No	No	Yes	3	Yes	27	No	Yes (in the past)	Yes in the past	Yes	Yes	Yes	No	Yes	Yes	4
434	Public	1	Case	XX	Black	5-12 years of schooling	Up to 1,850 per month	Fair	23.05	89	93	No	Yes	No	No	No	No	No	No	No	No	No	No	No	No	No	No	No	No	No	No	No	No	No	No	Yes	1	No		No	Yes (now)	Yes currently	Yes	Yes	No	No	Yes	Yes	7
435	Public	1	Case	XX	Black	No Formal Education	1,851 - 5,000 per month	Good	32.98	110	113	No	0	No	No	No	Yes	No	No	No	No	No	No	No	No	No	No	No	No	No	No	No	No	No	Yes	No	3	No		No	Yes (in the past)	Yes in the past	No	Yes	Yes	No	No	Yes	7
436	Public	1	Case	XX	Black	College graduate (Bachelors degree, Higher National Diploma)	Up to 1,850 per month	Good	27.78	94	105	No	Yes	No	No	No	No	No	No	No	No	No	No	No	No	No	No	No	No	No	No	No	No	No	No	Yes	1	Yes	20	No	No never smoked	No never drank alcohol	Yes	Yes	No	Yes	Yes	Yes	1
437	Public	1	Case	XX	Black	5-12 years of schooling	5,001 - 10,000 per month	Good	29.41	99	110	No	0	No	No	No	No	No	No	No	No	No	No	No	No	No	No	No	No	No	No	No	No	No	No	No	0	Yes	17	No	Yes (in the past)	Yes in the past	Yes	Yes	Yes	No	Yes	Yes	7
438	Public	1	Case	XX	Black	Post-high school training (e.g.. Vocational or technical training)	Up to 1,850 per month	Good	23.81	84	91	No	Yes	No	No	No	No	No	Yes	No	No	No	No	No	No	No	No	No	No	No	No	No	No	No	No	Yes	1	Yes	7	No	Yes (in the past)	Yes currently	No	Yes	Yes	No	Yes	Yes	7
439	Public	1	Case	XX	Black	Some college (pre-degree, diploma, Certificate, Ordinary National Diploma)	10,001 - 15,000 per month	Good	27.7	94	102	No	0	No	No	No	No	No	Yes	No	No	No	No	No	No	No	No	No	No	No	No	No	No	No	No	No	0	Yes	9	No	Yes (in the past)	Yes currently	No	Yes	Yes	No	Yes	No
441	Public	1	Case	XX	Black	5-12 years of schooling	Up to 1,850 per month	Fair	22.84	96	97	Yes	Yes	No	No	No	No	No	No	No	No	No	No	No	No	No	No	No	No	No	No	No	No	No	No	Yes	4	No		No	Yes (now)	Yes currently	Yes	Yes	Yes	No	No	Yes	5
442	Public	1	Case	XX	Black	Senior secondary schooling (completed high school or equivalent)	Up to 1,850 per month	Fair	27.51	99	103	No	Yes	Yes	No	No	No	No	No	No	No	No	No	No	No	No	No	No	No	No	No	No	No	No	No	Yes	3	Yes	41	No	No never smoked	No never drank alcohol	No	Yes	Yes	No	No	No
443	Public	1	Case	XX	Black	5-12 years of schooling	Up to 1,850 per month	Fair	21.49	88	89	No	0	No	No	No	No	No	No	No	No	No	No	No	No	Yes	No	No	No	No	No	No	No	No	No	No	0	Yes	37	No	No never smoked	Yes currently	No	Yes	No	No	No	No
444	Public	1	Case	XX	Black	Some secondary schooling	Up to 1,850 per month	Fair	23.88	82	93	No	Yes	No	No	No	No	No	No	No	No	No	No	No	No	No	No	No	No	No	No	No	No	No	No	Yes	1	No		No	No never smoked	Yes currently	No	Yes	No	No	No	Yes	4
445	Public	1	Case	XX	Black	Some secondary schooling	Up to 1,850 per month	Good	28.28	100	104	Yes	0	No	No	No	No	No	No	No	No	No	No	No	No	No	No	No	No	No	No	No	No	No	No	No	3	Yes	12	No	Yes (now)	No never drank alcohol	No	Yes	Yes	No	Yes	Yes	7
446	Public	1	Case	XX	Black	5-12 years of schooling	Up to 1,850 per month	Good	28.91	93	103	No	0	No	No	No	No	No	No	No	No	No	No	No	No	No	No	No	No	No	No	No	No	No	No	No	0	Yes	17	No	Yes (now)	No never drank alcohol	No	Yes	Yes	No	No	Yes	4
447	Public	1	Case	XX	Black	5-12 years of schooling	Up to 1,850 per month	Fair	19.49	76	94	No	0	No	No	No	No	No	No	No	No	No	No	No	No	No	No	No	No	No	No	No	No	No	No	No	0	Yes	47	No	Yes (now)	Yes in the past	Yes	Yes	Yes	No	Yes	Yes	3
448	Public	1	Case	XX	Black	5-12 years of schooling	Up to 1,850 per month	Good	30.08	109	112	No	Yes	No	No	No	No	No	No	No	No	No	No	No	No	No	No	No	No	No	No	No	No	No	Yes	Yes	2	No		No	No never smoked	Yes currently	No	Yes	Yes	No	No	Yes	2
449	Public	1	Case	XX	Black	5-12 years of schooling	Up to 1,850 per month	Fair	20.69	83	89	No	Yes	No	No	No	No	No	No	No	No	No	No	No	No	No	No	No	No	No	No	No	No	No	No	Yes	1	No		No	Yes (in the past)	Yes in the past	Yes	Yes	Yes	No	No	Yes	2
450	Public	1	Case	XX	Black	5-12 years of schooling	Up to 1,850 per month	Good	30.48	109	109	No	0	No	No	No	No	No	No	No	No	No	No	No	No	No	No	No	No	No	No	No	No	No	Yes	No	1	Yes	15	No	No never smoked	No never drank alcohol	No	Yes	No	No	No	Yes	2
451	Public	1	Case	XX	Black	Some secondary schooling	Up to 1,850 per month	Good	21.2	87	93	No	Yes	No	No	No	No	No	No	No	No	No	No	No	No	Yes	No	No	No	No	No	No	No	No	No	Yes	1	Yes	25	No	No never smoked	No never drank alcohol	No	Yes	No	No	No	Yes	2
452	Public	1	Case	XX	Black	Post-high school training (e.g.. Vocational or technical training)	Up to 1,850 per month	Good	29.36	97	101	No	Yes	No	No	No	No	No	No	No	No	No	No	No	No	No	Yes	No	No	No	No	No	No	No	No	Yes	1	Yes	30	No	No never smoked	No never drank alcohol	No	Yes	No	No	No	Yes	2
453	Public	1	Case	XX	Black	0-4 years of schooling	Up to 1,850 per month	Good	22.15	80	87	No	Yes	No	No	No	No	No	No	No	No	No	No	No	No	No	No	No	No	No	No	No	No	No	No	Yes	1	No		No	No never smoked	Yes currently	No	Yes	No	No	No	No
454	Public	1	Case	XX	Black	5-12 years of schooling	Up to 1,850 per month	Fair	20.96	77	81	No	Yes	No	No	No	No	No	No	No	No	No	No	No	No	No	No	No	No	No	No	No	No	No	No	Yes	1	Yes	18	No	Yes (in the past)	No never drank alcohol	No	Yes	No	No	No	Yes	4
455	Public	1	Case	XX	Black	5-12 years of schooling	1,851 - 5,000 per month	Fair	20.29	88	96	No	0	No	No	No	No	No	No	No	No	No	No	No	No	No	No	No	No	No	No	No	No	No	No	No	2	Yes	18	No	Yes (in the past)	Yes currently	No	Yes	No	No	No	No
456	Public	1	Case	XX	Black	Some secondary schooling	Up to 1,850 per month	Good	19.72	83	90	No	Yes	No	No	No	No	No	No	No	No	No	No	No	No	No	No	No	No	No	No	No	No	No	No	Yes	3	No		No	Yes (in the past)	Yes currently	No	Yes	Yes	No	No	Yes	3
457	Public	1	Case	XX	Black	5-12 years of schooling	Up to 1,850 per month	Poor	25.28	91	98	No	Yes	No	No	No	No	No	No	No	No	No	No	No	No	No	No	No	No	No	No	No	No	No	No	Yes	1	No		No	Yes (in the past)	Yes in the past	No	Yes	Yes	No	Yes	Yes	7
458	Public	1	Case	XX	Black	No Formal Education	Up to 1,850 per month	Good	21.01	91	90	No	Yes	No	No	No	No	No	No	No	No	No	No	No	No	No	No	No	No	No	No	No	No	No	No	Yes	3	No		No	Yes (in the past)	Yes currently	Yes	Yes	Yes	No	Yes	Yes	6
459	Public	1	Case	XX	Black	0-4 years of schooling	Up to 1,850 per month	Poor	25.25	93	102	No	Yes	No	No	No	No	No	Yes	No	No	No	No	No	No	No	No	No	No	No	No	No	No	No	No	Yes	3	Yes	37	No	No never smoked	Yes currently	No	Yes	No	No	No	Yes	3
460	Public	1	Case	XX	Black	Some secondary schooling	Up to 1,850 per month	Fair	20.24	89	91	No	Yes	No	No	No	No	No	No	No	No	No	No	No	No	No	No	No	No	No	No	No	No	No	No	Yes	3	Yes	21	No	Yes (in the past)	Yes currently	No	Yes	Yes	No	No	Yes	7
461	Public	1	Case	XX	Black	5-12 years of schooling	1,851 - 5,000 per month	Fair	22.26	98	105	No	Yes	No	No	No	No	No	No	No	No	No	No	No	No	No	No	No	No	No	No	No	No	No	No	Yes	3	Yes	46	No	Yes (in the past)	Yes in the past	No	Yes	No	No	No	No
462	Public	1	Case	XX	Black	5-12 years of schooling	Up to 1,850 per month	Fair	27.1	102	110	No	0	No	No	No	No	No	No	No	No	No	No	No	No	No	No	No	No	No	No	No	No	No	Yes	No	3	No		No	Yes (in the past)	Yes currently	No	Yes	Yes	No	No	Yes	3
463	Public	1	Case	XX	Black	5-12 years of schooling	Up to 1,850 per month	Fair	26.37	93	102	No	0	No	No	No	No	No	No	No	No	No	No	No	No	No	No	No	No	No	No	No	No	No	No	No	2	Yes	10	No	No never smoked	No never drank alcohol	No	Yes	No	No	No	Yes	4
464	Public	1	Case	XX	Black	5-12 years of schooling	Up to 1,850 per month	Good	22.66	88	92	No	Yes	No	No	No	No	No	No	No	No	No	No	No	No	No	No	No	No	No	No	No	No	No	No	Yes	1	Yes	58	No	Yes (now)	Yes currently	No	Yes	Yes	No	No	Yes	4
465	Public	1	Case	XX	Black	5-12 years of schooling	Up to 1,850 per month	Good	29.76	106	111	No	0	No	No	No	No	No	No	No	No	No	No	No	No	No	No	No	No	No	No	No	No	No	Yes	No	3	No		No	No never smoked	No never drank alcohol	No	Yes	No	No	No	No
466	Public	1	Case	XX	Black	Senior secondary schooling (completed high school or equivalent)	Chose not to answer	Good	29.69	94	98	No	0	No	No	No	No	No	No	No	No	No	No	No	No	No	No	No	No	No	No	No	No	Yes	No	No	2	Yes	51	No	Yes (now)	Yes currently	No	Yes	No	No	No	Yes	7
467	Public	1	Case	XX	Black	Senior secondary schooling (completed high school or equivalent)	Up to 1,850 per month	Good	28.04	100	105	No	0	No	No	No	No	No	No	No	No	No	No	No	No	No	No	No	No	No	No	No	No	No	No	No	0	Yes	30	No	Yes (in the past)	Yes in the past	No	Yes	Yes	No	No	Yes	3
468	Public	1	Case	XX	Black	5-12 years of schooling	Up to 1,850 per month	Fair	26.4	98	99	No	Yes	No	No	No	No	No	No	No	No	No	No	No	No	No	No	No	No	No	No	No	No	No	No	Yes	1	No		No	Yes (in the past)	Yes currently	No	Yes	No	No	No	Yes	3
469	Public	1	Case	XX	Black	Some college (pre-degree, diploma, Certificate, Ordinary National Diploma)	Up to 1,850 per month	Good	29.97	102	97	No	0	No	No	No	No	No	No	No	No	No	No	No	No	No	No	No	No	No	No	No	No	No	Yes	No	3	No		No	Yes (in the past)	Yes currently	No	Yes	Yes	No	No	Yes	3
470	Public	1	Case	XX	Black	College graduate (Bachelors degree, Higher National Diploma)	1,851 - 5,000 per month	Very good	25.8	96	106	No	0	No	No	No	No	No	No	No	No	No	No	No	No	No	No	No	No	No	No	No	No	No	No	No	0	No		No	No never smoked	Yes in the past	No	Yes	No	No	No	Yes	1
471	Public	1	Case	XX	Black	0-4 years of schooling	Up to 1,850 per month	Poor	33.09	113	118	No	Yes	No	No	No	No	No	No	No	No	No	No	No	No	No	No	No	No	No	No	No	No	No	No	Yes	3	No		No	No never smoked	No never drank alcohol	No	Yes	No	No	No	Yes	3
472	Public	1	Case	XX	Black	0-4 years of schooling	1,851 - 5,000 per month	Good	24.09	94	93	No	Yes	No	No	No	No	No	No	No	No	No	No	No	No	No	No	No	No	No	No	No	No	No	No	Yes	1	No		No	Yes (now)	Yes currently	No	Yes	Yes	No	No	No
473	Public	1	Case	XX	Black	Post-high school training (e.g.. Vocational or technical training)	Up to 1,850 per month	Fair	21.6	83	87	No	0	No	No	No	No	No	No	No	No	No	No	No	No	No	No	No	No	No	No	No	No	No	No	No	0	No		No	Yes (now)	Yes in the past	No	Yes	No	No	No	No
474	Public	1	Case	XX	Black	5-12 years of schooling	Up to 1,850 per month	Good	19.27	83	88	No	0	No	No	No	No	No	No	No	No	No	No	No	No	No	No	No	No	No	No	No	No	No	No	No	0	Yes	23	No	Yes (now)	Yes currently	No	Yes	No	No	No	Yes	3
475	Public	1	Case	XX	Black	5-12 years of schooling	Up to 1,850 per month	Good	25.47	96	102	No	0	No	No	No	No	No	No	No	No	No	No	No	No	No	No	No	No	No	No	No	No	No	No	No	0	Yes	12	No	Yes (now)	No never drank alcohol	No	Yes	No	No	No	Yes	5
476	Public	1	Case	XX	Black	0-4 years of schooling	Up to 1,850 per month	Good	20.96	87	92	No	Yes	No	No	No	Yes	No	Yes	No	No	No	No	No	No	No	No	No	No	No	No	No	No	No	No	Yes	1	Yes	11	No	Yes (in the past)	Yes in the past	No	Yes	Yes	No	No	No
477	Public	1	Case	XX	Black	5-12 years of schooling	Up to 1,850 per month	Poor	24.09	87	98	No	Yes	No	No	No	No	No	No	No	No	No	No	No	No	No	No	No	No	No	No	No	No	No	No	Yes	1	No		No	Yes (now)	Yes currently	Yes	Yes	Yes	No	Yes	Yes	5
478	Public	1	Case	XX	Black	5-12 years of schooling	Up to 1,850 per month	Fair	30.69	113	112	Yes	Yes	Yes	No	No	No	No	No	No	No	No	No	No	No	No	No	No	No	No	No	No	No	No	Yes	Yes	5	Yes	37	No	Yes (in the past)	Yes in the past	Yes	Yes	No	No	Yes	Yes	5
479	Public	1	Case	XX	Black	5-12 years of schooling	Up to 1,850 per month	Good	21.88	82	94	No	Yes	No	No	No	No	No	No	No	No	No	No	No	No	No	No	No	No	No	No	No	No	No	No	Yes	3	No		No	Yes (now)	Yes in the past	No	Yes	No	No	No	No
480	Public	1	Case	XX	Black	Some secondary schooling	Up to 1,850 per month	Fair	24.22	101	102	No	Yes	No	No	No	No	No	No	No	No	No	No	No	No	No	No	No	No	No	No	No	No	No	No	Yes	1	No		No	Yes (in the past)	Yes currently	No	Yes	No	No	No	Yes	3
481	Public	1	Case	XX	Black	College graduate (Bachelors degree, Higher National Diploma)	5,001 - 10,000 per month	Good	28.73	101	103	No	Yes	No	No	No	No	No	No	No	No	No	No	No	No	No	No	No	No	No	No	No	No	No	No	Yes	3	Yes	16	No	Yes (in the past)	Yes currently	Yes	Yes	Yes	No	No	Yes	7
482	Public	1	Case	XX	Black	No Formal Education	Up to 1,850 per month	Fair	23.51	92	95	No	Yes	No	No	No	Yes	No	No	No	No	No	No	No	No	No	No	No	No	No	No	No	No	No	No	Yes	1	Yes	20	No	Yes (in the past)	Yes currently	Yes	Yes	Yes	No	No	Yes	2
483	Public	1	Case	XX	Black	5-12 years of schooling	Up to 1,850 per month	Fair	32.05	99	109	No	Yes	No	No	No	No	No	No	No	No	No	No	No	No	No	No	No	No	No	No	No	No	No	No	Yes	1	Yes	70	No	No never smoked	Yes in the past	Yes	Yes	Yes	No	No	Yes	2
484	Public	1	Case	XX	Black	Senior secondary schooling (completed high school or equivalent)	Up to 1,850 per month	Very good	31.83	101	110	No	0	No	No	No	No	No	No	No	No	No	No	No	No	No	No	No	No	No	No	No	No	No	No	No	0	Yes	30	No	No never smoked	Yes in the past	Yes	Yes	Yes	No	Yes	Yes	1
485	Public	1	Case	XX	Black	Some secondary schooling	Up to 1,850 per month	Good	28.65	99	105	No	Yes	No	No	No	No	No	No	No	No	No	No	No	No	No	No	No	No	No	No	No	No	No	No	Yes	1	Yes	24	No	Yes (now)	Yes currently	No	Yes	Yes	No	No	No
486	Public	1	Case	XX	Black	5-12 years of schooling	Up to 1,850 per month	Good	31.18	110	114	No	Yes	No	No	No	No	No	No	No	No	No	No	No	No	No	No	No	No	No	No	No	No	No	Yes	Yes	2	Yes	8	No	Yes (in the past)	Yes currently	No	Yes	Yes	No	Yes	Yes	7
487	Public	1	Case	XX	Black	5-12 years of schooling	Up to 1,850 per month	Fair	23.67	85	101	No	Yes	No	No	No	No	No	No	No	No	No	No	No	No	No	No	No	No	No	No	No	No	No	No	Yes	1	Yes	17	No	Yes (now)	Yes in the past	Yes	Yes	Yes	No	Yes	Yes	3
488	Public	1	Case	XX	Black	Senior secondary schooling (completed high school or equivalent)	Up to 1,850 per month	Fair	18.47	73	80	No	Yes	No	No	No	Yes	No	No	No	No	No	No	No	No	No	No	No	No	No	No	No	No	No	No	Yes	1	No		No	Yes (in the past)	Yes currently	No	Yes	No	No	No	Yes	5
489	Public	1	Case	XX	Black	5-12 years of schooling	Up to 1,850 per month	Fair	23.24	86	97	No	Yes	No	No	No	No	No	No	No	No	No	No	No	No	No	No	No	No	No	No	No	No	No	No	Yes	1	No		No	Yes (in the past)	Yes currently	No	Yes	Yes	No	No	Yes	7
490	Public	1	Case	XX	Black	5-12 years of schooling	Up to 1,850 per month	Good	24.98	84	92	No	0	No	No	No	No	No	No	No	No	No	No	No	No	No	No	No	No	No	No	No	No	No	No	No	0	Yes	20	No	No never smoked	No never drank alcohol	Yes	Yes	No	Yes	Yes	Yes	2
491	Public	1	Case	XX	Black	5-12 years of schooling	Up to 1,850 per month	Fair	18.13	97	107	No	Yes	Yes	No	No	No	No	No	No	No	No	No	No	No	No	No	No	No	No	No	No	No	No	No	Yes	3	No		No	Yes (in the past)	Yes currently	Yes	Yes	Yes	No	Yes	Yes	2
492	Public	1	Case	XX	Black	Some secondary schooling	Chose not to answer	Good	24.17	81	89	No	0	No	No	No	No	No	Yes	No	No	No	No	No	No	No	No	No	No	No	No	No	No	No	No	No	0	No		No	No never smoked	No never drank alcohol	Yes	Yes	Yes	Yes	Yes	Yes	7
493	Public	1	Case	XX	Black	Senior secondary schooling (completed high school or equivalent)	Chose not to answer	Very good	37.47	109	116	No	Yes	No	No	No	No	No	No	No	No	No	No	No	No	No	No	No	No	No	No	No	No	No	Yes	Yes	2	No		No	No never smoked	No never drank alcohol	No	Yes	No	No	No	Yes	3
494	Public	1	Case	XX	Black	5-12 years of schooling	Up to 1,850 per month	Fair	25.53	95	95	Yes	Yes	No	No	No	No	No	No	No	No	No	No	No	No	No	No	No	No	No	No	No	No	No	No	Yes	4	No		No	Yes (in the past)	Yes in the past	Yes	Yes	Yes	No	No	No
495	Public	1	Case	XX	Black	0-4 years of schooling	Up to 1,850 per month	Good	22.58	81	88	No	Yes	No	No	No	No	No	No	No	No	No	No	No	No	No	No	No	No	No	No	No	No	No	No	Yes	3	No		No	Yes (now)	Yes currently	Yes	Yes	Yes	No	Yes	Yes	3
496	Public	1	Case	XX	Black	5-12 years of schooling	Up to 1,850 per month	Good	25.71	88	99	No	0	No	No	No	No	No	No	No	No	No	No	No	No	No	No	No	No	No	No	No	No	No	No	No	0	Yes	25	No	Yes (in the past)	Yes currently	No	Yes	No	Yes	No	Yes	6
497	Public	1	Case	XX	Black	0-4 years of schooling	Up to 1,850 per month	Fair	25.04	95	96	No	Yes	Yes	No	No	No	No	No	No	No	No	No	No	No	No	No	No	No	No	No	No	No	No	No	Yes	2	No		No	No never smoked	Yes currently	Yes	Yes	Yes	No	Yes	Yes	7
498	Public	1	Case	XX	Black	0-4 years of schooling	Up to 1,850 per month	Fair	19.68	76	91	Yes	Yes	No	No	No	No	No	No	No	No	No	No	No	No	No	No	No	No	No	No	No	No	No	No	Yes	3	No		No	No never smoked	No never drank alcohol	Yes	Yes	Yes	No	No	Yes	5
499	Public	1	Case	XX	Black	0-4 years of schooling	Up to 1,850 per month	Poor	36.93	116	120	No	0	No	No	No	No	No	Yes	No	No	No	No	No	No	No	No	No	No	No	No	No	No	No	Yes	No	3	Yes	44	No	Yes (now)	Yes currently	Yes	Yes	No	No	No	Yes	6
500	Public	1	Case	XX	Black	5-12 years of schooling	1,851 - 5,000 per month	Fair	35.51	117	117	Yes	Yes	No	No	No	No	No	No	No	No	No	No	No	No	No	No	No	No	No	No	No	No	No	Yes	Yes	5	Yes	39	No	Yes (in the past)	Yes currently	Yes	Yes	No	No	No	No
501	Public	1	Case	XX	Black	5-12 years of schooling	Up to 1,850 per month	Fair	32.63	106	110	No	Yes	No	No	No	No	No	No	No	No	No	No	No	No	No	No	No	No	No	No	No	No	No	Yes	Yes	2	No		No	Yes (in the past)	Yes currently	Yes	Yes	No	No	No	Yes	2
502	Public	1	Case	XX	Black	5-12 years of schooling	Up to 1,850 per month	Poor	34.95	115	102	Yes	Yes	Yes	No	No	No	No	No	No	No	No	No	No	No	No	No	No	No	No	No	No	No	No	Yes	Yes	5	No		No	Yes (in the past)	Yes currently	No	Yes	No	No	No	No
503	Public	1	Case	XX	Black	Post-high school training (e.g.. Vocational or technical training)	Up to 1,850 per month	Good	19.6	83	91	No	0	No	No	No	No	No	No	No	No	No	No	No	No	No	No	No	No	No	No	No	No	No	No	No	0	Yes	13	No	No never smoked	No never drank alcohol	No	Yes	No	No	No	Yes	3
504	Public	1	Case	XX	Black	0-4 years of schooling	Up to 1,850 per month	Good	28.33	100	96	No	Yes	No	No	No	Yes	No	No	No	No	No	No	No	No	No	No	No	No	No	No	No	No	No	No	Yes	1	No		No	Yes (in the past)	Yes currently	Yes	Yes	No	No	No	Yes	5
505	Public	1	Case	XX	Black	5-12 years of schooling	Up to 1,850 per month	Fair	18.81	82	89	No	Yes	No	No	No	No	No	No	No	No	No	No	No	No	No	No	No	No	No	No	No	No	No	No	Yes	3	Yes	18	No	Yes (now)	No never drank alcohol	Yes	Yes	No	No	No	Yes	2
506	Public	1	Case	XX	Black	0-4 years of schooling	Up to 1,850 per month	Good	17.85	78	82	No	Yes	No	No	No	No	No	No	No	No	No	No	No	No	No	No	No	No	No	No	No	No	No	No	Yes	3	No		No	Yes (in the past)	Yes in the past	No	Yes	No	No	No	Yes	2
507	Public	1	Case	XX	Black	5-12 years of schooling	Up to 1,850 per month	Fair	32.63	103	107	No	Yes	No	No	No	No	No	No	No	No	No	No	No	No	No	No	No	No	No	No	No	No	No	Yes	Yes	2	Yes	15	No	No never smoked	Yes currently	Yes	Yes	No	No	No	No
508	Public	1	Case	XX	Black	Some secondary schooling	Up to 1,850 per month	Good	21.94	85	89	No	Yes	No	No	No	No	No	No	No	No	No	No	No	No	No	No	No	No	No	No	No	No	No	No	Yes	1	No		No	Yes (now)	Yes currently	Yes	Yes	No	No	No	Yes	4
509	Public	1	Case	XX	Black	5-12 years of schooling	Up to 1,850 per month	Good	21.34	82	93	No	Yes	No	No	No	No	No	No	No	No	No	No	No	No	No	No	No	No	No	No	No	No	No	No	Yes	1	No		No	No never smoked	Yes in the past	Yes	Yes	No	No	No	Yes	3
510	Public	1	Case	XX	Black	5-12 years of schooling	Up to 1,850 per month	Good	34.29	117	111	Yes	Yes	No	No	No	No	No	No	No	No	No	No	No	No	No	No	No	No	No	No	No	No	No	Yes	Yes	4	No		No	Yes (in the past)	No never drank alcohol	Yes	Yes	No	No	No	Yes	2
511	Public	1	Case	XX	Black	0-4 years of schooling	Up to 1,850 per month	Fair	40.04	119	120	Yes	Yes	No	No	No	No	No	No	No	No	No	No	No	No	No	No	No	No	No	No	No	No	No	Yes	Yes	4	Yes	40	No	Yes (in the past)	Yes currently	Yes	Yes	Yes	No	No	Yes	2
512	Public	1	Case	XX	Black	Some secondary schooling	Up to 1,850 per month	Excellent	24.09	90	95	No	0	No	No	No	No	No	No	No	No	No	No	No	No	No	No	No	No	No	No	No	No	No	No	No	2	Yes	58	No	Yes (in the past)	Yes currently	Yes	Yes	No	No	No	Yes	7
513	Public	1	Case	XX	Black	Some secondary schooling	Up to 1,850 per month	Good	25.95	93	100	Yes	Yes	No	No	No	No	No	No	No	No	No	No	No	No	No	No	No	No	No	No	No	No	No	No	Yes	3	No		No	Yes (in the past)	Yes currently	No	Yes	Yes	Yes	No	Yes	7
514	Public	1	Case	XX	Black	0-4 years of schooling	Up to 1,850 per month	Good	31.16	107	103	No	Yes	No	No	No	No	No	No	No	No	No	No	No	No	No	No	No	No	No	No	No	No	No	Yes	Yes	2	No		No	Yes (in the past)	Yes in the past	Yes	Yes	No	Yes	Yes	Yes	7
515	Public	1	Case	XX	Black	Some secondary schooling	Up to 1,850 per month	Fair	41.8	125	136	Yes	Yes	No	No	No	No	No	No	No	No	No	No	No	No	No	No	No	No	No	No	No	No	No	Yes	Yes	5	No		No	Yes (in the past)	Yes in the past	No	Yes	No	No	No	Yes	7
516	Public	1	Case	XX	Black	Some secondary schooling	Up to 1,850 per month	Fair	24.22	92	91	No	Yes	No	No	No	No	No	No	No	No	No	No	No	No	No	No	No	No	No	No	No	No	No	No	Yes	3	No		No	Yes (now)	Yes in the past	No	Yes	No	No	No	Yes	4
517	Public	1	Case	XX	Black	5-12 years of schooling	Up to 1,850 per month	Good	24.73	101	94	No	Yes	No	No	No	No	No	No	No	No	No	No	No	No	No	No	No	No	No	No	No	No	No	No	Yes	1	Yes	21	No	Yes (in the past)	Yes in the past	Yes	Yes	Yes	No	No	Yes	7
518	Public	1	Case	XX	Black	0-4 years of schooling	Up to 1,850 per month	Fair	25.46	95	103	No	Yes	No	No	No	Yes	No	No	No	No	No	No	No	No	No	No	No	No	No	No	No	No	No	No	Yes	1	Yes	17	No	Yes (in the past)	Yes currently	Yes	Yes	Yes	No	Yes	Yes	5
519	Public	1	Case	XX	Black	0-4 years of schooling	Up to 1,850 per month	Very good	33.2	106	100	No	Yes	No	No	No	No	No	No	No	No	No	No	No	No	No	No	No	No	No	No	No	No	No	Yes	Yes	2	No		No	Yes (in the past)	Yes in the past	No	Yes	Yes	No	Yes	Yes	7
520	Public	1	Case	XX	Black	Some secondary schooling	Up to 1,850 per month	Excellent	26.53	91	96	No	Yes	No	No	No	No	No	No	No	No	No	No	No	No	No	No	No	No	No	No	No	No	No	No	Yes	1	Yes	30	No	No never smoked	No never drank alcohol	Yes	Yes	No	No	No	No
521	Public	1	Case	XX	Black	5-12 years of schooling	Up to 1,850 per month	Excellent	19.57	73	93	No	0	No	No	No	No	No	No	No	No	No	No	No	No	No	No	No	No	No	No	No	No	No	No	No	0	Yes	44	No	Yes (now)	Yes in the past	Yes	Yes	No	No	No	No
522	Public	1	Case	XX	Black	No Formal Education	Up to 1,850 per month	Fair	23.81	86	90	No	0	No	No	No	No	No	Yes	No	No	No	No	No	No	No	No	No	No	No	No	No	No	No	No	No	0	No		No	No never smoked	Yes in the past	No	Yes	No	No	No	Yes	3
523	Public	1	Case	XX	Black	Some secondary schooling	Up to 1,850 per month	Good	31.59	109	106	No	Yes	No	No	No	No	No	No	No	No	No	No	No	No	No	No	No	No	No	No	No	No	No	Yes	Yes	2	No		No	Yes (in the past)	Yes in the past	No	Yes	Yes	No	No	Yes	3
524	Public	1	Case	XX	Black	0-4 years of schooling	Up to 1,850 per month	Fair	21.6	78	90	No	0	No	No	No	No	No	Yes	No	No	No	No	No	No	No	No	No	No	No	No	No	No	No	No	No	0	No		No	Yes (in the past)	Yes currently	Yes	Yes	No	No	No	Yes	7
525	Public	1	Case	XX	Black	Some secondary schooling	Chose not to answer	Excellent	29.07	98	101	No	0	No	No	No	No	No	No	No	No	No	No	No	No	No	No	No	No	No	No	No	No	No	No	No	0	Yes	35	No	Yes (now)	Yes currently	No	Yes	Yes	Yes	Yes	Yes	1
526	Public	1	Case	XX	Black	Some secondary schooling	Up to 1,850 per month	Good	22.76	81	94	No	0	No	No	No	No	No	No	No	No	No	No	No	No	No	No	No	No	No	No	No	No	No	No	No	0	No		No	Yes (now)	Yes currently	No	Yes	Yes	No	Yes	Yes	3
527	Public	1	Case	XX	Black	Some secondary schooling	Up to 1,850 per month	Good	23.44	81	84	No	0	No	No	No	No	No	No	Yes	No	No	No	No	No	No	No	No	No	No	No	No	No	No	No	No	0	No		No	Yes (now)	Yes in the past	Yes	Yes	No	No	No	Yes	7
528	Public	1	Case	XX	Black	No Formal Education	Up to 1,850 per month	Fair	24.39	80	98	No	0	No	No	No	No	No	Yes	No	No	No	No	No	No	No	No	No	No	No	No	No	No	No	No	No	0	Yes	18	No	Yes (in the past)	Yes in the past	Yes	Yes	Yes	No	No	Yes	7
529	Public	1	Case	XX	Black	5-12 years of schooling	Up to 1,850 per month	Good	27.43	104	109	No	Yes	No	No	No	No	No	No	No	No	No	No	No	No	No	No	No	No	No	No	No	No	No	Yes	Yes	2	Yes	16	No	Yes (in the past)	Yes currently	No	Yes	Yes	No	No	Yes	7
530	Public	1	Case	XX	Black	Some secondary schooling	1,851 - 5,000 per month	Fair	27.34	104	103	No	Yes	No	No	No	No	No	No	No	No	No	No	No	No	No	No	No	No	No	No	No	No	No	Yes	Yes	4	No		No	No never smoked	Yes in the past	No	Yes	Yes	Yes	Yes	Yes	5
531	Public	1	Case	XX	Black	No Formal Education	Up to 1,850 per month	Fair	23.12	90	93	Yes	0	No	No	No	No	No	No	No	No	No	No	No	No	No	No	No	No	No	No	No	No	No	No	No	2	Yes	16	No	Yes (in the past)	Yes in the past	No	Yes	No	No	Yes	No
532	Public	1	Case	XX	Black	0-4 years of schooling	Up to 1,850 per month	Poor	24.3	91	93	No	0	No	No	No	No	No	No	No	No	No	No	No	No	No	No	No	No	No	No	No	No	No	No	No	0	Yes	24	No	Yes (in the past)	Yes in the past	Yes	Yes	No	No	No	Yes	1
533	Public	1	Case	XX	Black	5-12 years of schooling	Up to 1,850 per month	Fair	27.68	103	104	No	Yes	No	No	No	No	No	No	No	No	No	No	No	No	No	No	No	No	No	No	No	No	No	Yes	Yes	2	Yes	24	No	Yes (now)	Yes currently	No	Yes	No	No	No	Yes	7
534	Public	1	Case	XX	Black	5-12 years of schooling	Up to 1,850 per month	Fair	21.99	78	89	No	0	No	No	No	No	No	Yes	No	No	No	No	No	No	No	No	No	No	No	No	No	No	No	No	No	0	Yes	22	No	Yes (in the past)	Yes in the past	Yes	Yes	No	No	No	Yes	7
535	Public	1	Case	XX	Black	0-4 years of schooling	Up to 1,850 per month	Good	22.23	80	87	No	Yes	No	No	No	No	No	No	No	No	No	No	No	No	No	No	No	No	No	No	No	No	No	No	Yes	3	No		No	Yes (in the past)	Yes in the past	Yes	Yes	No	No	No	Yes	5
536	Public	1	Case	XX	Black	5-12 years of schooling	Up to 1,850 per month	Good	29.41	105	106	No	0	No	No	No	No	No	No	No	No	No	No	No	No	No	No	No	No	No	No	No	No	No	Yes	No	1	No		No	Yes (in the past)	Yes in the past	Yes	Yes	No	No	No	Yes	5
537	Public	1	Case	XX	Black	5-12 years of schooling	Up to 1,850 per month	Good	20.68	88	93	No	0	No	No	No	No	No	Yes	No	No	No	No	No	No	No	No	No	No	No	No	No	No	No	No	No	0	No		No	Yes (now)	Yes in the past	No	Yes	Yes	No	Yes	Yes	7
538	Public	1	Case	XX	Black	5-12 years of schooling	Up to 1,850 per month	Good	28.34	117	103	Yes	Yes	Yes	No	No	No	No	No	No	No	No	No	No	No	No	No	No	No	No	No	No	No	No	Yes	Yes	4	No		No	Yes (in the past)	Yes currently	No	Yes	Yes	No	No	Yes	5
539	Public	1	Case	XX	Black	No Formal Education	Up to 1,850 per month	Good	26.45	93	92	No	Yes	No	No	No	No	No	No	No	No	No	No	No	No	No	No	No	No	No	No	No	No	No	No	Yes	3	No		No	Yes (in the past)	Yes currently	Yes	Yes	No	No	No	Yes	3
540	Public	1	Case	XX	Black	5-12 years of schooling	1,851 - 5,000 per month	Good	31.25	106	110	No	Yes	Yes	No	No	No	No	No	No	No	No	No	No	No	No	No	No	No	No	No	No	No	No	Yes	Yes	4	Yes	14	No	No never smoked	No never drank alcohol	No	Yes	No	No	No	Yes	4
541	Public	1	Case	XX	Black	5-12 years of schooling	1,851 - 5,000 per month	Good	27.97	99	95	Yes	Yes	Yes	No	No	No	No	No	No	No	No	No	No	No	No	No	No	No	No	No	No	No	No	No	Yes	3	No		No	Yes (in the past)	Yes currently	Yes	Yes	Yes	No	No	Yes	2
542	Public	1	Case	XX	Black	Some secondary schooling	Up to 1,850 per month	Good	30.47	98	108	Yes	Yes	Yes	No	No	No	No	No	No	No	No	No	No	No	No	No	No	No	No	No	No	No	No	No	Yes	3	Yes	30	No	Yes (now)	No never drank alcohol	Yes	Yes	Yes	No	Yes	Yes	7
543	Public	1	Case	XX	Black	5-12 years of schooling	Up to 1,850 per month	Good	30.84	94	104	Yes	Yes	No	No	No	No	No	No	No	No	No	No	No	No	No	No	No	No	No	No	No	No	No	No	Yes	4	Yes	22	No	Yes (in the past)	Yes currently	Yes	Yes	Yes	No	No	Yes	3
544	Public	1	Case	XX	Black	5-12 years of schooling	Up to 1,850 per month	Good	30.81	98	108	Yes	Yes	No	No	No	No	No	No	No	No	No	No	No	No	No	No	No	No	No	No	No	No	No	No	Yes	3	Yes	14	No	Yes (now)	Yes currently	No	Yes	No	No	No	Yes	7
545	Public	1	Case	XX	Black	Some secondary schooling	Up to 1,850 per month	Fair	26.42	99	102	Yes	Yes	No	No	No	No	No	No	No	No	No	No	No	No	No	No	No	No	No	No	No	No	No	No	Yes	3	Yes	23	No	No never smoked	No never drank alcohol	No	Yes	No	No	No	Yes	3
546	Public	1	Case	XX	Black	5-12 years of schooling	Up to 1,850 per month	Good	29.4	100	104	No	Yes	No	No	No	No	No	No	No	No	No	No	No	No	No	No	No	No	No	No	No	No	No	Yes	Yes	2	Yes	21	No	Yes (in the past)	Yes in the past	Yes	Yes	No	No	No	Yes	4
547	Public	1	Case	XX	Black	Some secondary schooling	Up to 1,850 per month	Fair	26.12	101	103	No	Yes	No	No	No	No	No	No	No	No	No	No	No	No	No	No	No	No	No	No	No	No	No	No	Yes	1	No		No	No never smoked	No never drank alcohol	No	Yes	Yes	No	No	Yes	2
548	Public	1	Case	XX	Black	5-12 years of schooling	5,001 - 10,000 per month	Good	28.08	124	127	No	0	No	Yes	No	No	No	No	No	No	No	No	No	No	No	No	No	No	No	No	No	No	No	Yes	No	3	Yes	13	No	No never smoked	No never drank alcohol	No	Yes	No	No	No	No
549	Public	1	Case	XX	Black	Some secondary schooling	Up to 1,850 per month	Fair	21.3	88	89	No	0	No	No	No	No	No	No	No	No	No	No	No	No	No	No	No	No	No	No	No	No	No	No	No	2	Yes	30	No	Yes (now)	Yes in the past	No	Yes	No	No	No	Yes	7
550	Public	1	Case	XX	Black	No Formal Education	Up to 1,850 per month	Good	28.09	99	102	No	Yes	No	No	No	No	No	No	No	No	No	No	No	No	No	No	No	No	No	No	No	No	No	No	Yes	4	Yes	18	No	Yes (now)	Yes currently	No	Yes	No	No	No	Yes	3
551	Public	1	Case	XX	Black	0-4 years of schooling	Up to 1,850 per month	Fair	28.04	95	97	No	Yes	No	No	No	No	No	No	Yes	No	No	No	No	No	No	No	No	No	No	No	No	No		No	Yes	1	No		No	Yes (in the past)	Yes in the past	Yes	Yes	No	No	No	Yes	7
552	Public	1	Case	XX	Black	Some secondary schooling	Up to 1,850 per month	Fair	27.41	99	100	No	Yes	No	No	No	No	No	No	No	No	No	No	No	No	No	No	No	No	No	No	No	No	No	No	Yes	1	Yes	19	No	No never smoked	No never drank alcohol	Yes	Yes	Yes	No	No	Yes	7
553	Public	1	Case	XX	Black	5-12 years of schooling	1,851 - 5,000 per month	Excellent	26.53	93	99	No	0	No	No	No	No	No	No	No	No	No	No	No	No	No	No	No	No	No	No	No	No	No	No	Yes	4	No		No	Yes (now)	Yes in the past	Yes	Yes	Yes	No	Yes	Yes	7
554	Public	1	Case	XX	Black	Senior secondary schooling (completed high school or equivalent)	Up to 1,850 per month	Fair	28.52	100	97	No	Yes	No	No	No	No	No	No	No	No	No	No	No	No	No	No	No	No	No	No	No	No	No	No	Yes	4	No		No	Yes (now)	Yes currently	No	Yes	No	No	No	Yes	5
555	Public	1	Case	XX	Black	Some secondary schooling	Up to 1,850 per month	Good	26.67	93	99	No	Yes	No	No	No	No	No	No	No	No	No	No	No	No	No	No	No	No	No	No	No	No	No	No	Yes	4	Yes	17	No	No never smoked	Yes currently	No	Yes	Yes	Yes	Yes	Yes	7
556	Public	1	Case	XX	Black	Some secondary schooling	Up to 1,850 per month	Fair	46.2	130	116	No	0	No	No	No	No	No	No	No	No	No	No	No	No	No	No	No	No	No	No	No	No	No	Yes	Yes	5	Yes	17	No	Yes (in the past)	Yes in the past	No	Yes	No	No	No	Yes	7
557	Public	1	Case	XX	Black	Some secondary schooling	Up to 1,850 per month	Fair	23.56	93	93	No	0	No	No	No	No	No	No	No	No	No	No	No	No	No	No	No	No	No	No	No	No	No	No	Yes	4	No		No	Yes (now)	Yes currently	No	Yes	No	No	No	Yes	3
558	Public	1	Case	XX	Black	Some secondary schooling	Up to 1,850 per month	Fair	22.15	90	97	No	0	No	No	No	Yes	No	No	No	No	No	No	No	No	No	No	No	No	No	No	No	No	No	No	Yes	4	Yes	16	No	Yes (in the past)	Yes currently	No	Yes	Yes	No	Yes	Yes	7
559	Public	1	Case	XX	Black	Some secondary schooling	Up to 1,850 per month	Good	29.03	90	98	No	Yes	No	No	No	No	No	No	No	No	No	No	No	No	No	No	No	No	No	No	No	No	No	No	Yes	4	Yes	18	No	No never smoked	Yes currently	Yes	Yes	No	No	No	Yes	6
560	Public	1	Case	XX	Black	Senior secondary schooling (completed high school or equivalent)	Up to 1,850 per month	Fair	18.08	82	90	No	Yes	No	No	No	No	No	Yes	No	No	No	No	No	No	No	No	No	No	No	No	No	No	No	No	Yes	4	No		No	Yes (now)	Yes currently	Yes	Yes	No	No	No	Yes	1
561	Public	1	Case	XX	Black	Some secondary schooling	5,001 - 10,000 per month	Fair	26.64	95	107	No	0	No	No	No	No	No	No	No	No	No	No	No	No	No	No	No	No	No	No	No	No	No	No	Yes	4	Yes	21	No	Yes (in the past)	Yes in the past	No	Yes	Yes	No	Yes	Yes	7
562	Public	1	Case	XX	Black	Some secondary schooling	Up to 1,850 per month	Fair	20.31	72	76	No	0	No	No	No	No	No	Yes	No	No	No	No	No	No	No	No	No	No	No	No	No	No	No	No	Yes	4	Yes	11	No	Yes (now)	Yes in the past	Yes	Yes	No	No	No	Yes	2
563	Public	1	Case	XX	Black	5-12 years of schooling	Up to 1,850 per month	Fair	23.88	89	84	Yes	Yes	No	No	No	No	No	No	No	No	No	No	No	No	No	No	No	No	No	No	No	No	No	No	Yes	4	No		No	Yes (now)	Yes currently	No	Yes	Yes	No	Yes	Yes	4
564	Public	1	Case	XX	Black	College graduate (Bachelors degree, Higher National Diploma)	Up to 1,850 per month	Fair	32.1	110	115	No	Yes	No	No	No	No	No	No	No	No	No	No	No	No	No	No	No	No	No	No	No	No	No	Yes	Yes	5	Yes	35	No	Yes (in the past)	Yes in the past	Yes	Yes	Yes	No	No	Yes	3
565	Public	1	Case	XX	Black	5-12 years of schooling	1,851 - 5,000 per month	Fair	20.32	73	84	No	Yes	No	No	No	No	No	Yes	No	No	No	No	No	No	No	No	No	No	No	No	No	No	No	No	Yes	3	No		No	Yes (now)	Yes currently	Yes	Yes	No	No	Yes	Yes	5
566	Public	1	Case	XX	Black	No Formal Education	Up to 1,850 per month	Fair	36.24	120	126	No	Yes	No	No	No	No	No	No	No	No	No	No	No	No	No	No	No	No	No	No	No	No	No	Yes	Yes	5	No		No	Yes (in the past)	Yes currently	No	Yes	Yes	No	No	Yes	7
567	Public	1	Case	XX	Black	0-4 years of schooling	Up to 1,850 per month	Fair	41.72	120	140	No	Yes	No	Yes	No	No	No	No	No	No	No	No	No	No	No	No	No	No	No	No	No	No	No	Yes	Yes	5	No		No	Yes (in the past)	Yes in the past	Yes	Yes	No	No	No	Yes	2
568	Public	1	Case	XX	Black	Some secondary schooling	Up to 1,850 per month	Good	24.01	92	88	No	Yes	No	No	No	No	No	No	No	No	No	No	No	No	No	No	No	No	No	No	No	No	No	No	Yes	4	No		No	Yes (now)	Yes currently	Yes	Yes	Yes	Yes	Yes	Yes	7
569	Public	1	Case	XX	Black	No Formal Education	Up to 1,850 per month	Fair	33.61	110	107	No	Yes	No	No	No	No	No	No	No	No	No	No	No	No	No	No	No	No	No	No	No	No	No	Yes	Yes	4	No		No	Yes (in the past)	No never drank alcohol	Yes	Yes	No	No	No	Yes	5
570	Public	1	Case	XX	Black	Senior secondary schooling (completed high school or equivalent)	Up to 1,850 per month	Good	21.8	84	99	No	0	No	No	No	No	No	No	No	No	No	No	No	No	No	No	No	No	No	No	No	No	No	No	Yes	4	Yes	28	No	No never smoked	Yes currently	No	Yes	No	No	No	Yes	7
571	Public	1	Case	XX	Black	0-4 years of schooling	Up to 1,850 per month	Good	33.66	104	110	Yes	Yes	Yes	No	No	No	No	No	No	No	No	No	No	No	No	No	No	No	No	No	No	No	No	Yes	Yes	5	Yes	48	No	Yes (in the past)	Yes currently	Yes	Yes	Yes	Yes	Yes	Yes	1
572	Public	1	Case	XX	Black	Some secondary schooling	Up to 1,850 per month	Good	26.45	96	96	Yes	0	No	No	No	No	No	No	No	No	No	No	No	No	No	No	No	No	No	No	No	No	No	No	No	3	Yes	22	No	Yes (now)	No never drank alcohol	No	Yes	Yes	No	No	Yes	4
573	Public	1	Case	XX	Black	No Formal Education	Up to 1,850 per month	Good	39.45	133	133	No	Yes	No	No	No	No	No	No	No	No	No	No	No	No	No	No	No	No	No	No	No	No	Yes	Yes	Yes	4	Yes	64	No	Yes (now)	Yes in the past	No	Yes	No	No	No	Yes	7
574	Public	1	Case	XX	Black	5-12 years of schooling	Up to 1,850 per month	Good	24.91	92	99	Yes	Yes	No	No	No	No	No	No	Yes	No	No	No	No	No	No	No	No	No	No	No	No	No	No	No	Yes	4	No		No	Yes (in the past)	No never drank alcohol	Yes	Yes	Yes	No	Yes	Yes	7
575	Public	1	Case	XX	Black	Some secondary schooling	Up to 1,850 per month	Good	24.61	89	91	No	Yes	No	No	No	No	No	Yes	No	No	No	No	No	No	No	No	No	No	No	No	No	No	No	No	Yes	4	No		No	Yes (now)	Yes currently	No	Yes	No	No	No	Yes	4
576	Public	1	Case	XX	Black	0-4 years of schooling	Up to 1,850 per month	Good	23.88	88	92	No	Yes	No	No	No	No	No	Yes	No	No	No	No	No	No	No	No	No	No	No	No	No	No	No	No	Yes	4	No		No	No never smoked	Yes currently	Yes	Yes	Yes	Yes	Yes	Yes	3
577	Public	1	Case	XX	Black	Some secondary schooling	Up to 1,850 per month	Fair	27.73	100	96	No	Yes	No	No	No	No	No	No	No	No	No	No	No	No	No	No	No	No	No	No	No	No	No	No	Yes	4	Yes	14	No	No never smoked	No never drank alcohol	Dont know	Yes	Yes	No	No	Yes	4
578	Public	1	Case	XX	Black	Some secondary schooling	Up to 1,850 per month	Fair	30.8	104	108	No	0	No	No	No	No	No	No	No	No	No	No	No	No	Yes	No	No	No	No	No	No	No	No	Yes	Yes	5	Yes	25	No	Yes (now)	Yes currently	Yes	Yes	No	No	No	Yes	7
579	Public	1	Case	XX	Black	0-4 years of schooling	Up to 1,850 per month	Fair	35.01	107	119	No	0	Yes	No	No	No	No	No	No	No	No	No	No	No	No	No	No	No	No	No	No	No	No	Yes	No	3	Yes	18	No	No never smoked	Yes in the past	Yes	Yes	Yes	No	No	Yes	7
580	Public	1	Case	XX	Black	Some secondary schooling	Up to 1,850 per month	Poor	28.28	101	105	No	0	No	No	No	No	No	No	No	No	No	No	No	No	No	No	No	No	No	No	No	No	No	No	Yes	4	Yes	15	No	No never smoked	Yes currently	No	Yes	No	No	No	Yes	2
581	Public	1	Case	XX	Black	5-12 years of schooling	1,851 - 5,000 per month	Fair	30.44	95	103	No	Yes	No	No	No	No	No	No	No	No	No	No	No	No	No	No	No	No	No	No	No	No	No	No	Yes	4	Yes	16	No	Yes (in the past)	Yes currently	No	Yes	No	No	No	Yes	7
582	Public	1	Case	XX	Black	Some secondary schooling	1,851 - 5,000 per month	Fair	38.27	123	120	No	Yes	Yes	Yes	No	No	No	No	No	No	No	No	No	No	Yes	Yes	No	No	No	No	No	No	No	Yes	Yes	5	Yes	25	No	No never smoked	Yes currently	No	Yes	No	No	Yes	Yes	2
583	Public	1	Case	XX	Black	Senior secondary schooling (completed high school or equivalent)	Chose not to answer	Excellent	21.34	87	89	No	0	No	No	No	No	No	No	No	No	No	No	No	No	No	No	No	No	No	No	No	No	No	No	No	0	Yes	20	No	Yes (in the past)	No never drank alcohol	Yes	Yes	No	No	No	Yes	7
584	Public	1	Case	XX	Black	Some secondary schooling	Up to 1,850 per month	Poor	18.37	87	89	No	0	No	No	No	No	No	Yes	No	No	No	No	No	No	No	No	No	No	No	No	No	No	No	No	No	2	No		No	Yes (now)	Yes currently	No	Yes	Yes	No	No	Yes	7
585	Public	1	Case	XX	Black	0-4 years of schooling	Chose not to answer	Good	21.83	82	87	No	0	No	No	No	No	No	No	No	No	No	No	No	No	No	No	No	No	No	No	No	No	No	No	No	2	Yes	10	No	Yes (now)	Yes currently	Yes	Yes	Yes	Yes	Yes	Yes	7
586	Public	1	Case	XX	Black	5-12 years of schooling	Up to 1,850 per month	Poor	22.68	86	94	Yes	Yes	No	No	No	Yes	No	No	No	No	No	No	No	No	No	No	No	No	No	No	No	No	No	No	Yes	4	No		No	Yes (now)	Yes currently	Yes	Yes	Yes	No	No	Yes	7
587	Public	1	Case	XX	Black	Some secondary schooling	Up to 1,850 per month	Good	31.22	105	105	No	Yes	Yes	No	No	No	No	No	No	No	No	No	No	No	No	No	No	No	No	No	No	No	No	Yes	Yes	4	Yes	65	No	Yes (in the past)	No never drank alcohol	Yes	Yes	Yes	Yes	No	Yes	2
588	Public	1	Case	XX	Black	5-12 years of schooling	Up to 1,850 per month	Good	22.86	80	98	No	0	No	Yes	No	No	No	No	No	No	No	No	No	No	No	No	No	No	No	No	No	No	No	No	Yes	4	Yes	14	No	Yes (now)	Yes currently	Yes	Yes	No	No	No	Yes	7
589	Public	1	Case	XX	Black	5-12 years of schooling	Up to 1,850 per month	Good	28.09	105	103	No	Yes	Yes	No	No	No	No	No	No	No	No	No	No	No	No	No	No	No	No	No	No	No	No	Yes	Yes	5	No		No	Yes (in the past)	Yes in the past	Yes	Yes	No	No	Yes	Yes	1
590	Public	1	Case	XX	Black	Some secondary schooling	Up to 1,850 per month	Good	24.02	83	81	No	0	No	No	No	No	No	No	No	No	No	No	No	No	No	No	No	No	No	No	No	No	No	No	No	2	No		No	Yes (now)	Yes currently	Yes	Yes	Yes	Yes	Yes	Yes	5
591	Public	1	Case	XX	Black	5-12 years of schooling	Up to 1,850 per month	Good	25.71	91	98	No	0	No	No	No	No	No	No	No	No	No	No	No	No	No	No	No	No	No	No	No	No	Yes	No	No	2	Yes	59	No	Yes (now)	Yes in the past	No	Yes	Yes	No	No	Yes	3
592	Public	1	Case	XX	Black	0-4 years of schooling	Up to 1,850 per month	Good	27.64	96	101	No	Yes	No	No	No	No	No	No	No	No	No	No	No	No	No	No	No	No	No	No	No	No	No	No	Yes	3	No		No	Yes (now)	No never drank alcohol	Yes	Yes	No	No	No	Yes	7
593	Public	1	Case	XX	Black	5-12 years of schooling	1,851 - 5,000 per month	Fair	22.69	92	99	No	0	No	No	No	No	No	Yes	No	No	No	No	No	No	No	No	No	No	No	No	No	No	No	No	Yes	4	No		No	Yes (now)	Yes in the past	Yes	Yes	No	No	No	No
594	Public	1	Case	XX	Black	Some college (pre-degree, diploma, Certificate, Ordinary National Diploma)	Up to 1,850 per month	Good	35.55	107	116	Yes	0	No	No	No	No	No	No	No	No	No	No	No	No	No	No	No	No	No	No	No	No	No	Yes	No	4	Yes	59	No	No never smoked	Yes currently	No	Yes	Yes	No	No	Yes	2
595	Public	1	Case	XX	Black	Some secondary schooling	Chose not to answer	Good	27.89	91	96	No	Yes	Yes	No	No	No	No	No	No	No	No	No	No	No	No	No	No	No	No	No	No	No	No	No	Yes	3	Yes	57	No	Yes (now)	Yes currently	No	Yes	Yes	Yes	Yes	Yes	4
596	Public	1	Case	XX	Black	No Formal Education	Up to 1,850 per month	Fair	24.82	97	101	Yes	Yes	No	No	No	No	No	No	No	No	No	No	No	No	No	No	No	No	No	No	No	No	No	No	Yes	4	No		No	No never smoked	No never drank alcohol	No	Yes	Yes	No	No	Yes	3
597	Public	1	Case	XX	Black	Senior secondary schooling (completed high school or equivalent)	Up to 1,850 per month	Good	25.16	102	99	No	0	No	No	No	No	No	No	No	No	No	No	No	No	No	No	No	No	No	No	No	No	No	Yes	No	3	Yes	22	No	Yes (in the past)	No never drank alcohol	Yes	Yes	No	No	No	Yes	7
598	Public	1	Case	XX	Black	0-4 years of schooling	Up to 1,850 per month	Good	20.03	80	87	No	0	No	No	No	No	No	No	No	No	No	No	No	No	No	No	No	No	No	No	No	No	No	No	No	2	No		No	No never smoked	Yes currently	Yes	Yes	No	No	No	Yes	7
599	Public	1	Case	XX	Black	5-12 years of schooling	Up to 1,850 per month	Fair		99	95	No	Yes	No	No	No	No	No	Yes	No	No	No	No	No	No	No	No	No	No	No	No	No	No	No	No	Yes	3	Yes		No	No never smoked	Yes currently	No	Yes	Yes	No	No	Yes	7
600	Public	1	Case	XX	Black	Some secondary schooling	Chose not to answer	Excellent	32.87	107	112	No	0	No	No	No	No	No	No	No	No	No	No	No	No	No	No	No	No	No	No	No	No	No	Yes	No	3	Yes	31	No	No never smoked	Yes currently	No	Yes	Yes	Yes	Yes	Yes	7
601	Public	1	Case	XX	Black	Some secondary schooling	Up to 1,850 per month	Good	22.53	97	96	No	Yes	No	No	No	No	No	Yes	No	No	No	No	No	No	No	No	No	No	No	No	No	No	No	No	Yes	3	No		No	Yes (in the past)	Yes in the past	No	Yes	Yes	No	No	Yes	7
602	Public	1	Case	XX	Black	Some secondary schooling	Up to 1,850 per month	Fair				No	0	No	No	No	No	No	No	No	No	No	No	No	No	No	No	No	No	No	No	No	No	No	No	Yes	4	Yes	14	No	Yes (in the past)	Yes currently	No	Yes	No	No	No	Yes	7
603	Public	1	Case	XX	Black	Some secondary schooling	Up to 1,850 per month	Good	28.63	99	102	Yes	Yes	Yes	No	No	No	No	No	No	No	No	No	No	No	No	No	No	No	No	No	No	No	No	No	Yes	4	No		No	No never smoked	No never drank alcohol	Yes	Yes	No	No	No	Yes	7
604	Public	1	Case	XX	Black	Senior secondary schooling (completed high school or equivalent)	Chose not to answer	Poor				No	Yes	No	No	No	No	No	No	No	No	No	No	No	No	No	No	No	No	No	No	No	No	No	No	Yes	3	No		No	Yes (in the past)	Yes in the past	No	Yes	No	No	No	No
605	Public	1	Case	XX	Black	Some secondary schooling	Up to 1,850 per month	Good	26.56	89	92	Yes	Yes	No	No	No	No	No	No	No	No	No	No	No	No	No	No	No	No	No	No	No	No	No	No	Yes	4	No		No	Yes (in the past)	Yes in the past	No	Yes	Yes	No	Yes	Yes	2
606	Public	1	Case	XX	Black	Senior secondary schooling (completed high school or equivalent)	Chose not to answer	Good	23.62	83	86	Yes	Yes	No	No	No	No	No	No	No	No	No	No	No	No	No	No	No	No	No	No	No	No	No	No	Yes	4	No		No	Yes (now)	Yes in the past	No	Yes	Yes	Yes	Yes	Yes	7
607	Public	1	Case	XX	Black	Some secondary schooling	Up to 1,850 per month	Poor	24.57	89	94	No	0	No	No	No	No	No	No	No	No	No	No	No	No	No	No	No	No	No	No	No	No	No	No	Yes	4	Yes	13	No	No never smoked	No never drank alcohol	No	Yes	No	No	No	No
608	Public	1	Case	XX	Black	5-12 years of schooling	Up to 1,850 per month	Fair	29.27	103	107	Yes	Yes	No	No	No	No	No	Yes	No	No	No	No	No	No	No	No	No	No	No	No	No	No	No	Yes	Yes	5	No		No	Yes (in the past)	Yes in the past	No	Yes	Yes	No	No	Yes	3
609	Public	1	Case	XX	Black	No Formal Education	Up to 1,850 per month	Good	28.09	102	104	Yes	Yes	Yes	No	No	No	No	No	No	No	No	No	No	No	Yes	No	No	No	No	No	No	No	Yes	Yes	Yes	5	No		No	Yes (in the past)	No never drank alcohol	Yes	Yes	No	No	Yes	Yes	7
610	Public	1	Case	XX	Black	Some college (pre-degree, diploma, Certificate, Ordinary National Diploma)	Up to 1,850 per month	Good	24.98	92	92	No	0	No	No	No	No	No	No	No	No	No	No	No	No	No	No	No	No	No	No	No	No	No	No	No	3	Yes	38	No	No never smoked	No never drank alcohol	No	Yes	No	No	No	Yes	1
611	Public	1	Case	XX	Black	5-12 years of schooling	Up to 1,850 per month	Very good	19.82	79	91	No	0	No	No	No	No	No	No	No	No	No	No	No	No	No	No	No	No	No	No	No	No	No	No	Yes	4	Yes	18	No	Yes (in the past)	Yes currently	Yes	Yes	No	No	No	Yes	6
612	Public	1	Case	XX	Black	5-12 years of schooling	Up to 1,850 per month	Good	17.37	66	84	No	Yes	No	No	No	No	No	No	No	No	No	No	No	No	No	No	No	No	No	No	No	No	No	No	Yes	3	No		No	Yes (now)	Yes currently	Yes	Yes	Yes	No	No	Yes	4
613	Public	1	Case	XX	Black	College graduate (Bachelors degree, Higher National Diploma)	Up to 1,850 per month	Good	33.26	102	110	No	0	No	No	No	No	No	No	No	No	No	No	No	No	No	No	No	No	No	No	No	No	No	Yes	No	3	Yes	38	No	No never smoked	No never drank alcohol	No	Yes	Yes	No	Yes	Yes	7
614	Public	1	Case	XX	Black	Some secondary schooling	Up to 1,850 per month	Good	23.84	94	97	No	0	No	No	No	No	No	No	No	No	No	No	No	No	No	No	No	No	No	No	No	No	No	No	Yes	4	Yes	50	No	Yes (in the past)	Yes in the past	No	Yes	Yes	No	No	Yes	3
615	Public	1	Case	XX	Black	5-12 years of schooling	Up to 1,850 per month	Good	25.42	93	118	No	Yes	No	No	No	No	No	No	No	No	No	No	No	No	No	No	No	No	No	No	No	No	No	No	Yes	4	Yes	24	No	Yes (now)	Yes currently	Yes	Yes	Yes	No	No	Yes	7
616	Public	1	Case	XX	Black	5-12 years of schooling	Up to 1,850 per month	Good	21.71	80	90	No	Yes	No	No	No	No	No	Yes	No	No	No	No	No	No	No	No	No	No	No	No	No	No	No	No	Yes	4	No		No	Yes (now)	Yes currently	Yes	Yes	Yes	No	Yes	Yes	5
617	Public	1	Case	XX	Black	5-12 years of schooling	Up to 1,850 per month	Fair	24.91	92	95	No	Yes	No	No	No	No	No	No	No	No	No	No	No	No	No	No	No	No	No	No	No	No	No	No	Yes	4	Yes	25	No	Yes (now)	Yes currently	No	Yes	Yes	No	No	Yes	5
618	Public	1	Case	XX	Black	5-12 years of schooling	Up to 1,850 per month	Very good	35.26	107	110	No	0	No	No	No	No	No	No	No	No	No	No	No	No	No	No	No	No	No	No	No	No	No	Yes	No	4	Yes	34	No	Yes (in the past)	Yes currently	Yes	Yes	No	No	No	Yes	3
619	Public	1	Case	XX	Black	No Formal Education	Up to 1,850 per month	Good	29.07		105	No	Yes	No	No	No	No	No	No	No	No	No	No	No	No	No	No	No	No	No	No	No	No	No	Yes	Yes	5	Yes	16	No	Yes (in the past)	Yes currently	No	Yes	Yes	No	Yes	No
620	Public	1	Case	XX	Black	0-4 years of schooling	Up to 1,850 per month	Good	26.45	91	100	No	Yes	No	No	No	No	No	No	No	No	No	No	No	No	No	No	No	No	No	No	No	No	No	No	Yes	4	No		No	No never smoked	No never drank alcohol	Yes	Yes	Yes	No	No	Yes	4
621	Public	1	Case	XX	Black	No Formal Education	Up to 1,850 per month	Fair	27.55	89	94	No	0	No	No	No	No	No	No	No	No	No	No	No	No	No	No	No	No	No	No	No	No	No	No	No	2	No		No	Yes (now)	Yes currently	Yes	Yes	No	No	No	Yes	7
622	Public	1	Case	XX	Black	Senior secondary schooling (completed high school or equivalent)	Up to 1,850 per month	Fair	24.98	93	95	Yes	Yes	Yes	No	No	No	No	No	No	No	No	No	No	No	No	No	No	No	No	No	No	No	Yes	No	Yes	4	Yes	9	No	No never smoked	No never drank alcohol	No	Yes	Yes	No	Yes	Yes	7
623	Public	1	Case	XX	Black	College graduate (Bachelors degree, Higher National Diploma)	1,851 - 5,000 per month	Good	19.29	80	83	No	Yes	No	No	No	No	No	Yes	No	No	No	No	No	No	No	No	No	No	No	No	No	No	No	No	Yes	4	No		No	Yes (in the past)	Yes in the past	Yes	Yes	Yes	No	Yes	Yes	2
624	Public	1	Case	XX	Black	Some secondary schooling	Up to 1,850 per month	Fair	22.68	83	88	No	Yes	No	No	No	No	No	No	No	No	No	No	No	No	No	No	No	No	No	No	No	No	No	No	Yes	3	No		No	No never smoked	No never drank alcohol	Yes	Yes	No	No	No	Yes	5
625	Public	1	Case	XX	Black	No Formal Education	Up to 1,850 per month	Fair	26.95	100	93	No	Yes	No	No	No	No	No	No	No	No	No	No	Yes	No	No	No	No	No	No	No	No	No	No	No	Yes	3	Yes	17	No	No never smoked	No never drank alcohol	No	Yes	Yes	No	Yes	Yes	6
[truncated: 472 more rows]
[truncated: 28 more columns]
